# Supplementary material for: Bis{μ4-N-[phen­yl(pyridin-2-yl­aza­nid­yl)meth­yl]pyridin-2-aminido}tetra­kis(tetra­hydro­furan)­tetra­lithium
Source: Acta Crystallogr Sect E Struct Rep Online. 2013 Nov 27;69(Pt 12):m683. doi: 10.1107/S1600536813031838 (PMC3885009; doi:10.1107/S1600536813031838)
Supplement: Supplementary file 1 [file e-69-0m683-sup1.cif]

##############################################################################
#                                                                            #
# This CIF contains the data in a paper accepted for publication in          #
# Acta Crystallographica Section E. It conforms to the requirements of       #
# Notes for Authors for Acta Crystallographica Section E, and has been       #
# peer reviewed under the auspices of the IUCr Commission on Journals.       #
#                                                                            #
# Full details of the Crystallographic Information File format               #
# are given in the paper "The Crystallographic Information File (CIF):       #
# a New Standard Archive File for Crystallography" by S. R. Hall, F. H.      #
# Allen and I. D. Brown [Acta Cryst. (1991), A47, 655-685].                  #
#                                                                            #
# The current version of the core CIF dictionary is obtainable from          #
# ftp://ftp.iucr.org/pub/cif_core.dic.                                       #
#                                                                            #
# Software is freely available for graphical display of the structure(s)     #
# in this CIF. For information consult the CIF software page                 #
# http://www.iucr.org/resources/cif/software.                                #
#                                                                            #
# This file may be used for bona fide research purposes within the           #
# scientific community so long as proper attribution is given to the journal # 
# article from which it was obtained.                                        #
#                                                                            #
##############################################################################
data_I
_audit_creation_method     'SHELXL97'
_database_code_depnum_ccdc_archive     'CCDC 973190'
_chemical_name_systematic
;\
Bis{\m~4~-<i>N</i>-[phenyl(pyridin-2-ylazanidyl)methyl]pyridin-2-\
aminido}tetrakis(tetrahydrofuran)tetralithium
;
_chemical_name_common     ?
_chemical_formula_moiety     'C50 H60 Li4 N8 O4'
_chemical_formula_sum     'C50 H60 Li4 N8 O4'
_chemical_formula_iupac     '[Li4 (C17 H14 N4)2 (C4 H8 O)4]'
_chemical_formula_weight     864.82
_chemical_melting_point_gt     413
_chemical_melting_point_lt     415
_symmetry_cell_setting     triclinic
_symmetry_space_group_name_H-M     'P -1'
_symmetry_space_group_name_Hall     '-P 1'
loop_
    _symmetry_equiv_pos_as_xyz
    'x, y, z'
    '-x, -y, -z'
_cell_length_a     10.3322(10)
_cell_length_b     11.2231(11)
_cell_length_c     12.4813(12)
_cell_angle_alpha     111.021(2)
_cell_angle_beta     105.355(2)
_cell_angle_gamma     100.763(2)
_cell_volume     1237.3(2)
_cell_formula_units_Z     1
_cell_measurement_reflns_used     2019
_cell_measurement_theta_min     2.131
_cell_measurement_theta_max     23.275
_cell_measurement_temperature     295(2)
_exptl_crystal_description     prism
_exptl_crystal_colour     yellow
_exptl_crystal_size_max     0.20
_exptl_crystal_size_mid     0.15
_exptl_crystal_size_min     0.15
_exptl_crystal_density_diffrn     1.161
_exptl_crystal_density_meas     ?
_exptl_crystal_density_method     'not measured'
_exptl_crystal_F_000     460
_exptl_absorpt_coefficient_mu     0.073
_exptl_absorpt_correction_type     multi-scan
_exptl_absorpt_process_details     '(<i>SADABS</i>; Sheldrick, 1996)'
_exptl_absorpt_correction_T_min     0.9855
_exptl_absorpt_correction_T_max     0.9891
_exptl_special_details
;
;
_diffrn_ambient_temperature     295(2)
_diffrn_radiation_type     MoK\a
_diffrn_radiation_wavelength     0.71073
_diffrn_radiation_source     'fine-focus sealed tube'
_diffrn_radiation_monochromator     'graphite'
_diffrn_measurement_device_type     'Bruker SMART CCD'
_diffrn_measurement_method     '\f and \w scans'
_diffrn_detector_area_resol_mean     ?
_diffrn_reflns_number     6796
_diffrn_reflns_av_R_equivalents     0.0357
_diffrn_reflns_av_sigmaI/netI     0.0596
_diffrn_reflns_theta_min     1.87
_diffrn_reflns_theta_max     24.99
_diffrn_reflns_theta_full     24.99
_diffrn_measured_fraction_theta_max     0.995
_diffrn_measured_fraction_theta_full     0.995
_diffrn_reflns_limit_h_min     -12
_diffrn_reflns_limit_h_max     9
_diffrn_reflns_limit_k_min     -13
_diffrn_reflns_limit_k_max     13
_diffrn_reflns_limit_l_min     -14
_diffrn_reflns_limit_l_max     14
_diffrn_standards_number     ?
_diffrn_standards_interval_count     ?
_diffrn_standards_interval_time     ?
_diffrn_standards_decay_%     2.30
_refine_special_details
;
 Refinement of <i>F</i>^2^ against ALL reflections. The weighted
 <i>R</i>-factor <i>wR</i> and goodness of fit <i>S</i> are based on
 <i>F</i>^2^, conventional <i>R</i>-factors <i>R</i> are based on <i>F</i>,
 with <i>F</i> set to zero for negative <i>F</i>^2^. The threshold expression
 of <i>F</i>^2^ > \s(<i>F</i>^2^) is used only for calculating
 <i>R</i>-factors(gt) <i>etc</i>. and is not relevant to the choice of
 reflections for refinement. <i>R</i>-factors based on <i>F</i>^2^ are
 statistically about twice as large as those based on <i>F</i>, and
 <i>R</i>-factors based on ALL data will be even larger.
;
_reflns_number_total     4339
_reflns_number_gt     2180
_reflns_threshold_expression     I>2\s(I)
_refine_ls_structure_factor_coef     Fsqd
_refine_ls_matrix_type     full
_refine_ls_R_factor_all     0.1281
_refine_ls_R_factor_gt     0.0725
_refine_ls_wR_factor_gt     0.2108
_refine_ls_wR_factor_ref     0.2434
_refine_ls_goodness_of_fit_ref     0.925
_refine_ls_restrained_S_all     0.983
_refine_ls_number_reflns     4339
_refine_ls_number_parameters     298
_refine_ls_number_restraints     61
_refine_ls_hydrogen_treatment     constr
_refine_ls_weighting_scheme     calc
_refine_ls_weighting_details
                 'calc w=1/[\s^2^(Fo^2^)+(0.1525P)^2^] where P=(Fo^2^+2Fc^2^)/3'
_atom_sites_solution_hydrogens     geom
_atom_sites_solution_primary     direct
_atom_sites_solution_secondary     difmap
_refine_ls_shift/su_max     0.000
_refine_ls_shift/su_mean     0.000
_refine_diff_density_max     0.369
_refine_diff_density_min     -0.241
_refine_ls_extinction_method     'none'
_refine_ls_extinction_coef     ?
loop_
    _atom_type_symbol
    _atom_type_description
    _atom_type_scat_dispersion_real
    _atom_type_scat_dispersion_imag
    _atom_type_scat_source
    'C' 'C' 0.0033 0.0016
                         'International Tables Vol C Tables 4.2.6.8 and 6.1.1.4'
    'H' 'H' 0.0000 0.0000
                         'International Tables Vol C Tables 4.2.6.8 and 6.1.1.4'
    'Li' 'Li' -0.0003 0.0001
                         'International Tables Vol C Tables 4.2.6.8 and 6.1.1.4'
    'N' 'N' 0.0061 0.0033
                         'International Tables Vol C Tables 4.2.6.8 and 6.1.1.4'
    'O' 'O' 0.0106 0.0060
                         'International Tables Vol C Tables 4.2.6.8 and 6.1.1.4'
_computing_data_collection     '<i>SMART</i> (Bruker, 2000)'
_computing_cell_refinement     '<i>SAINT</i> (Bruker, 2000)'
_computing_data_reduction     '<i>SAINT</i> (Bruker, 2000)'
_computing_structure_solution     '<i>SHELXS97</i> (Sheldrick, 2008)'
_computing_structure_refinement     '<i>SHELXL97</i> (Sheldrick, 2008)'
_computing_molecular_graphics     '<i>SHELXTL</i> (Sheldrick, 2008)'
_computing_publication_material     '<i>SHELXS97</i> (Sheldrick, 2008)'
loop_
    _atom_site_type_symbol
    _atom_site_label
    _atom_site_fract_x
    _atom_site_fract_y
    _atom_site_fract_z
    _atom_site_U_iso_or_equiv
    _atom_site_adp_type
    _atom_site_calc_flag
    _atom_site_refinement_flags
    _atom_site_occupancy
    _atom_site_symmetry_multiplicity
    _atom_site_disorder_assembly
    _atom_site_disorder_group
    Li Li1 0.1027(6) 0.4551(5) 1.0323(5) 0.0634(14) Uani d . 1 1 . .
    Li Li2 -0.1558(7) 0.4565(6) 0.7296(5) 0.0719(16) Uani d . 1 1 . .
    N N1 0.1316(3) 0.6518(2) 1.0415(2) 0.0507(6) Uani d . 1 1 . .
    N N2 -0.0351(2) 0.6392(2) 0.8668(2) 0.0535(7) Uani d . 1 1 . .
    N N3 0.2796(3) 0.6487(3) 1.2128(2) 0.0667(8) Uani d . 1 1 . .
    N N4 -0.2221(3) 0.6071(3) 0.7043(3) 0.0714(8) Uani d . 1 1 . .
    C C1 0.1048(3) 0.7175(3) 0.9599(3) 0.0512(8) Uani d . 1 1 . .
    H H1A 0.1048 0.8086 1.0070 0.061 Uiso calc R 1 1 . .
    C C2 0.2139(3) 0.7251(3) 0.8981(3) 0.0579(8) Uani d . 1 1 . .
    C C3 0.2904(4) 0.8443(4) 0.9055(4) 0.0795(11) Uani d . 1 1 . .
    H H3 0.2775 0.9239 0.9518 0.095 Uiso calc R 1 1 . .
    C C4 0.3849(5) 0.8494(6) 0.8466(5) 0.1126(17) Uani d . 1 1 . .
    H H4 0.4342 0.9311 0.8523 0.135 Uiso calc R 1 1 . .
    C C5 0.4057(6) 0.7349(8) 0.7805(6) 0.131(2) Uani d . 1 1 . .
    H H5 0.4705 0.7379 0.7415 0.157 Uiso calc R 1 1 . .
    C C6 0.3321(6) 0.6141(6) 0.7703(5) 0.1191(17) Uani d . 1 1 . .
    H H6 0.3464 0.5356 0.7234 0.143 Uiso calc R 1 1 . .
    C C7 0.2354(4) 0.6077(4) 0.8299(4) 0.0845(11) Uani d . 1 1 . .
    H H7 0.1863 0.5256 0.8238 0.101 Uiso calc R 1 1 . .
    C C8 0.2470(3) 0.7188(3) 1.1439(3) 0.0514(8) Uani d . 1 1 . .
    C C9 0.3386(3) 0.8526(3) 1.1891(3) 0.0622(9) Uani d . 1 1 . .
    H H9 0.3176 0.9039 1.1466 0.075 Uiso calc R 1 1 . .
    C C10 0.4549(4) 0.9057(4) 1.2924(3) 0.0849(12) Uani d . 1 1 . .
    H H10 0.5125 0.9932 1.3207 0.102 Uiso calc R 1 1 . .
    C C11 0.4887(5) 0.8315(5) 1.3556(4) 0.1027(15) Uani d . 1 1 . .
    H H11 0.5699 0.8661 1.4256 0.123 Uiso calc R 1 1 . .
    C C12 0.3998(4) 0.7060(4) 1.3127(4) 0.0876(12) Uani d . 1 1 . .
    H H12 0.4233 0.6554 1.3554 0.105 Uiso calc R 1 1 . .
    C C13 -0.1040(3) 0.6970(3) 0.8038(3) 0.0526(8) Uani d . 1 1 . .
    C C14 -0.0715(4) 0.8342(3) 0.8263(3) 0.0633(9) Uani d . 1 1 . .
    H H14 0.0104 0.8966 0.8904 0.076 Uiso calc R 1 1 . .
    C C15 -0.1585(4) 0.8755(4) 0.7552(4) 0.0778(11) Uani d . 1 1 . .
    H H15 -0.1373 0.9661 0.7722 0.093 Uiso calc R 1 1 . .
    C C16 -0.2783(4) 0.7838(5) 0.6580(4) 0.0926(13) Uani d . 1 1 . .
    H H16 -0.3396 0.8106 0.6089 0.111 Uiso calc R 1 1 . .
    C C17 -0.3032(4) 0.6530(4) 0.6367(4) 0.0869(13) Uani d . 1 1 . .
    H H17 -0.3829 0.5906 0.5700 0.104 Uiso calc R 1 1 . .
    C C18 0.1501(7) 0.2098(6) 0.8819(7) 0.183(3) Uani d U 1 1 . .
    H H18A 0.1227 0.1720 0.9344 0.220 Uiso calc R 1 1 . .
    H H18B 0.0681 0.1811 0.8082 0.220 Uiso calc R 1 1 . .
    C C19 0.2581(9) 0.1655(7) 0.8507(9) 0.195(3) Uani d U 1 1 . .
    H H19A 0.2663 0.0902 0.8699 0.234 Uiso calc R 1 1 . .
    H H19B 0.2384 0.1368 0.7633 0.234 Uiso calc R 1 1 . .
    C C20 0.3791(8) 0.2697(8) 0.9169(9) 0.223(4) Uani d U 1 1 . .
    H H20A 0.4211 0.2913 0.8626 0.268 Uiso calc R 1 1 . .
    H H20B 0.4465 0.2473 0.9710 0.268 Uiso calc R 1 1 . .
    C C21 0.3420(6) 0.3833(7) 0.9886(7) 0.180(3) Uani d U 1 1 . .
    H H21A 0.3758 0.4013 1.0749 0.216 Uiso calc R 1 1 . .
    H H21B 0.3845 0.4630 0.9810 0.216 Uiso calc R 1 1 . .
    O O1 0.1996(3) 0.3504(3) 0.9441(3) 0.0881(9) Uani d U 1 1 . .
    C C22 -0.1386(12) 0.1945(8) 0.5649(9) 0.231(4) Uani d U 1 1 . .
    H H22A -0.2398 0.1501 0.5322 0.277 Uiso calc R 1 1 . .
    H H22B -0.0961 0.1731 0.6320 0.277 Uiso calc R 1 1 . .
    C C23 -0.0822(14) 0.1475(9) 0.4711(11) 0.264(4) Uani d DU 1 1 . .
    H H23A -0.0064 0.1126 0.4966 0.317 Uiso calc R 1 1 . .
    H H23B -0.1547 0.0782 0.3953 0.317 Uiso calc R 1 1 . .
    C C24 -0.0334(14) 0.2597(12) 0.4575(11) 0.279(4) Uani d DU 1 1 . .
    H H24A -0.0746 0.2419 0.3717 0.334 Uiso calc R 1 1 . .
    H H24B 0.0683 0.2821 0.4797 0.334 Uiso calc R 1 1 . .
    C C25 -0.0648(11) 0.3669(9) 0.5286(8) 0.230(4) Uani d U 1 1 . .
    H H25A 0.0187 0.4455 0.5738 0.276 Uiso calc R 1 1 . .
    H H25B -0.1372 0.3878 0.4776 0.276 Uiso calc R 1 1 . .
    O O2 -0.1117(4) 0.3306(3) 0.6075(3) 0.1187(12) Uani d U 1 1 . .
loop_
    _atom_site_aniso_label
    _atom_site_aniso_U_11
    _atom_site_aniso_U_22
    _atom_site_aniso_U_33
    _atom_site_aniso_U_12
    _atom_site_aniso_U_13
    _atom_site_aniso_U_23
    Li1 0.064(3) 0.059(3) 0.079(4) 0.023(3) 0.031(3) 0.037(3)
    Li2 0.080(4) 0.064(3) 0.063(3) 0.009(3) 0.018(3) 0.029(3)
    N1 0.0509(15) 0.0478(13) 0.0523(14) 0.0125(12) 0.0178(13) 0.0225(12)
    N2 0.0461(15) 0.0511(14) 0.0602(15) 0.0103(12) 0.0138(12) 0.0272(13)
    N3 0.0630(18) 0.0670(17) 0.0655(17) 0.0099(14) 0.0115(14) 0.0373(15)
    N4 0.0597(18) 0.0733(18) 0.0683(17) 0.0037(15) 0.0059(15) 0.0374(16)
    C1 0.0485(18) 0.0443(15) 0.0595(18) 0.0120(13) 0.0186(15) 0.0229(15)
    C2 0.0495(19) 0.066(2) 0.064(2) 0.0160(16) 0.0212(16) 0.0355(17)
    C3 0.065(2) 0.097(3) 0.093(3) 0.017(2) 0.033(2) 0.059(2)
    C4 0.085(3) 0.151(5) 0.135(4) 0.024(3) 0.056(3) 0.093(4)
    C5 0.095(4) 0.213(7) 0.141(5) 0.050(5) 0.075(4) 0.113(5)
    C6 0.118(4) 0.149(5) 0.122(4) 0.063(4) 0.080(3) 0.055(4)
    C7 0.081(3) 0.095(3) 0.095(3) 0.034(2) 0.049(2) 0.045(2)
    C8 0.0480(18) 0.0505(17) 0.0550(18) 0.0119(14) 0.0188(15) 0.0236(15)
    C9 0.065(2) 0.0515(18) 0.061(2) 0.0074(16) 0.0144(17) 0.0261(16)
    C10 0.078(3) 0.072(2) 0.074(2) -0.012(2) 0.004(2) 0.033(2)
    C11 0.082(3) 0.108(3) 0.082(3) -0.009(3) -0.012(2) 0.050(3)
    C12 0.074(3) 0.097(3) 0.080(3) 0.002(2) 0.000(2) 0.057(2)
    C13 0.0500(18) 0.0551(18) 0.0578(18) 0.0145(15) 0.0228(15) 0.0284(16)
    C14 0.063(2) 0.061(2) 0.070(2) 0.0207(16) 0.0217(17) 0.0331(18)
    C15 0.077(3) 0.078(2) 0.098(3) 0.036(2) 0.033(2) 0.054(2)
    C16 0.073(3) 0.117(3) 0.108(3) 0.034(3) 0.022(3) 0.076(3)
    C17 0.063(3) 0.103(3) 0.085(3) 0.006(2) 0.001(2) 0.058(2)
    C18 0.167(6) 0.094(4) 0.239(7) 0.018(4) 0.127(5) -0.009(4)
    C19 0.182(6) 0.104(4) 0.262(7) 0.062(4) 0.092(5) 0.020(4)
    C20 0.128(5) 0.192(6) 0.248(7) 0.087(4) 0.042(5) -0.015(5)
    C21 0.082(4) 0.155(5) 0.223(6) 0.051(3) 0.049(4) -0.006(5)
    O1 0.0756(18) 0.0718(17) 0.133(2) 0.0333(14) 0.0538(16) 0.0442(17)
    C22 0.356(10) 0.121(5) 0.238(8) 0.089(6) 0.167(7) 0.052(5)
    C23 0.372(9) 0.162(7) 0.239(7) 0.105(7) 0.172(7) 0.012(6)
    C24 0.365(9) 0.240(9) 0.225(7) 0.080(8) 0.197(6) 0.037(7)
    C25 0.350(9) 0.202(8) 0.191(6) 0.073(7) 0.195(6) 0.078(6)
    O2 0.172(3) 0.085(2) 0.091(2) 0.021(2) 0.070(2) 0.0226(17)
_geom_special_details
;
 All s.u.'s (except the s.u. in the dihedral angle between two l.s. planes)
 are estimated using the full covariance matrix. The cell s.u.'s are taken
 into account individually in the estimation of s.u.'s in distances, angles
 and torsion angles; correlations between s.u.'s in cell parameters are only
 used when they are defined by crystal symmetry. An approximate (isotropic)
 treatment of cell s.u.'s is used for estimating s.u.'s involving l.s.
 planes.
;
loop_
    _geom_bond_atom_site_label_1
    _geom_bond_atom_site_label_2
    _geom_bond_site_symmetry_2
    _geom_bond_distance
    _geom_bond_publ_flag
    Li1 O1 . 1.921(6) ?
    Li1 N2 2_567 2.084(6) ?
    Li1 N1 . 2.128(6) ?
    Li1 N1 2_567 2.256(6) ?
    Li1 N3 . 2.441(6) ?
    Li1 Li1 2_567 2.578(10) ?
    Li1 Li2 2_567 2.633(8) ?
    Li1 C1 2_567 2.656(6) ?
    Li1 C8 . 2.686(6) ?
    Li2 O2 . 1.895(7) ?
    Li2 N3 2_567 2.020(7) ?
    Li2 N2 . 2.022(6) ?
    Li2 N4 . 2.032(7) ?
    Li2 C13 . 2.415(6) ?
    Li2 C12 2_567 2.617(7) ?
    Li2 Li1 2_567 2.633(8) ?
    N1 C8 . 1.337(4) ?
    N1 C1 . 1.458(4) ?
    N1 Li1 2_567 2.256(6) ?
    N2 C13 . 1.336(4) ?
    N2 C1 . 1.455(4) ?
    N2 Li1 2_567 2.084(6) ?
    N3 C12 . 1.349(4) ?
    N3 C8 . 1.379(4) ?
    N3 Li2 2_567 2.020(7) ?
    N4 C17 . 1.333(4) ?
    N4 C13 . 1.374(4) ?
    C1 C2 . 1.531(4) ?
    C1 Li1 2_567 2.656(6) ?
    C1 H1A . 0.9800 ?
    C2 C3 . 1.378(5) ?
    C2 C7 . 1.384(5) ?
    C3 C4 . 1.374(6) ?
    C3 H3 . 0.9300 ?
    C4 C5 . 1.347(8) ?
    C4 H4 . 0.9300 ?
    C5 C6 . 1.369(8) ?
    C5 H5 . 0.9300 ?
    C6 C7 . 1.400(6) ?
    C6 H6 . 0.9300 ?
    C7 H7 . 0.9300 ?
    C8 C9 . 1.430(4) ?
    C9 C10 . 1.350(5) ?
    C9 H9 . 0.9300 ?
    C10 C11 . 1.368(5) ?
    C10 H10 . 0.9300 ?
    C11 C12 . 1.352(5) ?
    C11 H11 . 0.9300 ?
    C12 Li2 2_567 2.617(7) ?
    C12 H12 . 0.9300 ?
    C13 C14 . 1.418(4) ?
    C14 C15 . 1.356(5) ?
    C14 H14 . 0.9300 ?
    C15 C16 . 1.377(5) ?
    C15 H15 . 0.9300 ?
    C16 C17 . 1.354(5) ?
    C16 H16 . 0.9300 ?
    C17 H17 . 0.9300 ?
    C18 C19 . 1.393(9) ?
    C18 O1 . 1.402(6) ?
    C18 H18A . 0.9700 ?
    C18 H18B . 0.9700 ?
    C19 C20 . 1.352(9) ?
    C19 H19A . 0.9700 ?
    C19 H19B . 0.9700 ?
    C20 C21 . 1.455(8) ?
    C20 H20A . 0.9700 ?
    C20 H20B . 0.9700 ?
    C21 O1 . 1.351(5) ?
    C21 H21A . 0.9700 ?
    C21 H21B . 0.9700 ?
    C22 O2 . 1.369(8) ?
    C22 C23 . 1.422(12) ?
    C22 H22A . 0.9700 ?
    C22 H22B . 0.9700 ?
    C23 C24 . 1.352(11) ?
    C23 H23A . 0.9700 ?
    C23 H23B . 0.9700 ?
    C24 C25 . 1.368(11) ?
    C24 H24A . 0.9700 ?
    C24 H24B . 0.9700 ?
    C25 O2 . 1.355(7) ?
    C25 H25A . 0.9700 ?
    C25 H25B . 0.9700 ?
loop_
    _geom_angle_atom_site_label_1
    _geom_angle_atom_site_label_2
    _geom_angle_atom_site_label_3
    _geom_angle_site_symmetry_1
    _geom_angle_site_symmetry_3
    _geom_angle
    _geom_angle_publ_flag
    O1 Li1 N2 . 2_567 107.8(3) ?
    O1 Li1 N1 . . 116.0(3) ?
    N2 Li1 N1 2_567 . 134.1(3) ?
    O1 Li1 N1 . 2_567 112.1(3) ?
    N2 Li1 N1 2_567 2_567 64.89(18) ?
    N1 Li1 N1 . 2_567 108.0(2) ?
    O1 Li1 N3 . . 108.2(3) ?
    N2 Li1 N3 2_567 . 94.7(2) ?
    N1 Li1 N3 . . 59.72(16) ?
    N1 Li1 N3 2_567 . 138.7(3) ?
    O1 Li1 Li1 . 2_567 133.7(4) ?
    N2 Li1 Li1 2_567 2_567 101.7(3) ?
    N1 Li1 Li1 . 2_567 56.3(2) ?
    N1 Li1 Li1 2_567 2_567 51.7(2) ?
    N3 Li1 Li1 . 2_567 104.0(3) ?
    O1 Li1 Li2 . 2_567 125.5(3) ?
    N2 Li1 Li2 2_567 2_567 49.08(19) ?
    N1 Li1 Li2 . 2_567 92.4(2) ?
    N1 Li1 Li2 2_567 2_567 100.1(3) ?
    N3 Li1 Li2 . 2_567 46.73(17) ?
    Li1 Li1 Li2 2_567 2_567 100.8(3) ?
    O1 Li1 C1 . 2_567 106.6(2) ?
    N2 Li1 C1 2_567 2_567 33.02(12) ?
    N1 Li1 C1 . 2_567 133.0(3) ?
    N1 Li1 C1 2_567 2_567 33.27(11) ?
    N3 Li1 C1 . 2_567 124.3(2) ?
    Li1 Li1 C1 2_567 2_567 80.3(3) ?
    Li2 Li1 C1 2_567 2_567 77.7(2) ?
    O1 Li1 C8 . . 111.9(3) ?
    N2 Li1 C8 2_567 . 119.9(3) ?
    N1 Li1 C8 . . 29.44(11) ?
    N1 Li1 C8 2_567 . 130.5(2) ?
    N3 Li1 C8 . . 30.74(11) ?
    Li1 Li1 C8 2_567 . 81.4(2) ?
    Li2 Li1 C8 2_567 . 71.15(19) ?
    C1 Li1 C8 2_567 . 139.8(2) ?
    O2 Li2 N3 . 2_567 107.2(3) ?
    O2 Li2 N2 . . 130.7(4) ?
    N3 Li2 N2 2_567 . 111.3(3) ?
    O2 Li2 N4 . . 121.6(3) ?
    N3 Li2 N4 2_567 . 113.6(3) ?
    N2 Li2 N4 . . 67.9(2) ?
    O2 Li2 C13 . . 131.3(3) ?
    N3 Li2 C13 2_567 . 121.3(3) ?
    N2 Li2 C13 . . 33.59(13) ?
    N4 Li2 C13 . . 34.67(14) ?
    O2 Li2 C12 . 2_567 95.7(3) ?
    N3 Li2 C12 2_567 2_567 30.49(14) ?
    N2 Li2 C12 . 2_567 132.5(3) ?
    N4 Li2 C12 . 2_567 98.8(3) ?
    C13 Li2 C12 . 2_567 123.6(3) ?
    O2 Li2 Li1 . 2_567 138.0(3) ?
    N3 Li2 Li1 2_567 2_567 61.6(2) ?
    N2 Li2 Li1 . 2_567 51.15(18) ?
    N4 Li2 Li1 . 2_567 98.5(3) ?
    C13 Li2 Li1 . 2_567 75.6(2) ?
    C12 Li2 Li1 2_567 2_567 89.3(2) ?
    C8 N1 C1 . . 115.8(2) ?
    C8 N1 Li1 . . 99.1(2) ?
    C1 N1 Li1 . . 139.7(2) ?
    C8 N1 Li1 . 2_567 144.3(2) ?
    C1 N1 Li1 . 2_567 88.6(2) ?
    Li1 N1 Li1 . 2_567 72.0(2) ?
    C13 N2 C1 . . 118.7(2) ?
    C13 N2 Li2 . . 89.6(2) ?
    C1 N2 Li2 . . 144.8(3) ?
    C13 N2 Li1 . 2_567 128.5(2) ?
    C1 N2 Li1 . 2_567 95.7(2) ?
    Li2 N2 Li1 . 2_567 79.8(2) ?
    C12 N3 C8 . . 118.5(3) ?
    C12 N3 Li2 . 2_567 100.0(3) ?
    C8 N3 Li2 . 2_567 130.2(3) ?
    C12 N3 Li1 . . 152.4(3) ?
    C8 N3 Li1 . . 84.5(2) ?
    Li2 N3 Li1 2_567 . 71.6(2) ?
    C17 N4 C13 . . 118.9(3) ?
    C17 N4 Li2 . . 151.9(3) ?
    C13 N4 Li2 . . 88.1(2) ?
    N2 C1 N1 . . 106.5(2) ?
    N2 C1 C2 . . 109.9(2) ?
    N1 C1 C2 . . 112.9(2) ?
    N2 C1 Li1 . 2_567 51.31(18) ?
    N1 C1 Li1 . 2_567 58.11(18) ?
    C2 C1 Li1 . 2_567 142.4(2) ?
    N2 C1 H1A . . 109.2 ?
    N1 C1 H1A . . 109.2 ?
    C2 C1 H1A . . 109.2 ?
    Li1 C1 H1A 2_567 . 108.0 ?
    C3 C2 C7 . . 118.2(3) ?
    C3 C2 C1 . . 122.7(3) ?
    C7 C2 C1 . . 119.1(3) ?
    C4 C3 C2 . . 122.2(4) ?
    C4 C3 H3 . . 118.9 ?
    C2 C3 H3 . . 118.9 ?
    C5 C4 C3 . . 119.3(5) ?
    C5 C4 H4 . . 120.3 ?
    C3 C4 H4 . . 120.3 ?
    C4 C5 C6 . . 120.6(5) ?
    C4 C5 H5 . . 119.7 ?
    C6 C5 H5 . . 119.7 ?
    C5 C6 C7 . . 120.5(5) ?
    C5 C6 H6 . . 119.7 ?
    C7 C6 H6 . . 119.7 ?
    C2 C7 C6 . . 119.1(4) ?
    C2 C7 H7 . . 120.5 ?
    C6 C7 H7 . . 120.5 ?
    N1 C8 N3 . . 115.0(3) ?
    N1 C8 C9 . . 127.9(3) ?
    N3 C8 C9 . . 117.2(3) ?
    N1 C8 Li1 . . 51.44(18) ?
    N3 C8 Li1 . . 64.8(2) ?
    C9 C8 Li1 . . 169.4(3) ?
    C10 C9 C8 . . 121.2(3) ?
    C10 C9 H9 . . 119.4 ?
    C8 C9 H9 . . 119.4 ?
    C9 C10 C11 . . 120.4(3) ?
    C9 C10 H10 . . 119.8 ?
    C11 C10 H10 . . 119.8 ?
    C12 C11 C10 . . 117.6(4) ?
    C12 C11 H11 . . 121.2 ?
    C10 C11 H11 . . 121.2 ?
    N3 C12 C11 . . 124.9(4) ?
    N3 C12 Li2 . 2_567 49.5(2) ?
    C11 C12 Li2 . 2_567 150.8(4) ?
    N3 C12 H12 . . 117.5 ?
    C11 C12 H12 . . 117.5 ?
    Li2 C12 H12 2_567 . 76.1 ?
    N2 C13 N4 . . 113.1(3) ?
    N2 C13 C14 . . 129.1(3) ?
    N4 C13 C14 . . 117.8(3) ?
    N2 C13 Li2 . . 56.8(2) ?
    N4 C13 Li2 . . 57.2(2) ?
    C14 C13 Li2 . . 169.5(3) ?
    C15 C14 C13 . . 120.7(3) ?
    C15 C14 H14 . . 119.7 ?
    C13 C14 H14 . . 119.7 ?
    C14 C15 C16 . . 120.3(4) ?
    C14 C15 H15 . . 119.9 ?
    C16 C15 H15 . . 119.9 ?
    C17 C16 C15 . . 117.3(3) ?
    C17 C16 H16 . . 121.3 ?
    C15 C16 H16 . . 121.3 ?
    N4 C17 C16 . . 124.9(4) ?
    N4 C17 H17 . . 117.5 ?
    C16 C17 H17 . . 117.5 ?
    C19 C18 O1 . . 108.4(5) ?
    C19 C18 H18A . . 110.0 ?
    O1 C18 H18A . . 110.0 ?
    C19 C18 H18B . . 110.0 ?
    O1 C18 H18B . . 110.0 ?
    H18A C18 H18B . . 108.4 ?
    C20 C19 C18 . . 107.3(6) ?
    C20 C19 H19A . . 110.3 ?
    C18 C19 H19A . . 110.3 ?
    C20 C19 H19B . . 110.3 ?
    C18 C19 H19B . . 110.3 ?
    H19A C19 H19B . . 108.5 ?
    C19 C20 C21 . . 106.9(6) ?
    C19 C20 H20A . . 110.3 ?
    C21 C20 H20A . . 110.3 ?
    C19 C20 H20B . . 110.3 ?
    C21 C20 H20B . . 110.3 ?
    H20A C20 H20B . . 108.6 ?
    O1 C21 C20 . . 107.3(5) ?
    O1 C21 H21A . . 110.3 ?
    C20 C21 H21A . . 110.3 ?
    O1 C21 H21B . . 110.3 ?
    C20 C21 H21B . . 110.3 ?
    H21A C21 H21B . . 108.5 ?
    C21 O1 C18 . . 105.4(4) ?
    C21 O1 Li1 . . 121.2(4) ?
    C18 O1 Li1 . . 123.5(3) ?
    O2 C22 C23 . . 109.8(8) ?
    O2 C22 H22A . . 109.7 ?
    C23 C22 H22A . . 109.7 ?
    O2 C22 H22B . . 109.7 ?
    C23 C22 H22B . . 109.7 ?
    H22A C22 H22B . . 108.2 ?
    C24 C23 C22 . . 102.6(9) ?
    C24 C23 H23A . . 111.2 ?
    C22 C23 H23A . . 111.2 ?
    C24 C23 H23B . . 111.2 ?
    C22 C23 H23B . . 111.2 ?
    H23A C23 H23B . . 109.2 ?
    C23 C24 C25 . . 112.4(10) ?
    C23 C24 H24A . . 109.1 ?
    C25 C24 H24A . . 109.1 ?
    C23 C24 H24B . . 109.1 ?
    C25 C24 H24B . . 109.1 ?
    H24A C24 H24B . . 107.9 ?
    O2 C25 C24 . . 106.5(8) ?
    O2 C25 H25A . . 110.4 ?
    C24 C25 H25A . . 110.4 ?
    O2 C25 H25B . . 110.4 ?
    C24 C25 H25B . . 110.4 ?
    H25A C25 H25B . . 108.6 ?
    C25 O2 C22 . . 106.9(6) ?
    C25 O2 Li2 . . 119.8(5) ?
    C22 O2 Li2 . . 132.3(5) ?
data_New_Global_Publ_Block
_journal_date_recd_electronic     2013-10-29
_journal_date_accepted     2013-11-22
_journal_name_full     'Acta Crystallographica, Section E'
_journal_year     2013
_journal_volume     69
_journal_issue     12
_journal_page_first     m683
_journal_page_last     m683
_journal_paper_category     QM
_journal_paper_doi     10.1107/S1600536813031838
_journal_coeditor_code     RK2418
_publ_contact_author_name     'Juan Chen'
_publ_contact_author_address
;
Department of Chemistry
Taiyuan Teachers College
Taiyuan 030031
People's Republic of China
;
_publ_contact_author_email     chenchenj1128@163.com
_publ_contact_author_fax     +86-351-7011743
_publ_contact_author_phone     +86-351-7011743
_publ_section_title
;\
Bis{\m~4~-<i>N</i>-[phenyl(pyridin-2-ylazanidyl)methyl]pyridin-2-aminido}\
tetrakis(tetrahydrofuran)tetralithium
;
loop_
    _publ_author_name
    _publ_author_footnote
    _publ_author_address
    'Chen, Juan' .
;
Department of Chemistry
Taiyuan Teachers College
Taiyuan 030031
People's Republic of China
;
