# Supplementary material for: Bis{μ4-N-[phen­yl(pyridin-2-yl­aza­nid­yl)meth­yl]pyridin-2-aminido}tetra­kis(tetra­hydro­furan)­tetra­lithium
Source: Acta Crystallogr Sect E Struct Rep Online. 2013 Nov 27;69(Pt 12):m683. doi: 10.1107/S1600536813031838 (PMC3885009; doi:10.1107/S1600536813031838)
Supplement: Supplementary file 2 [file e-69-0m683-Isup2.hkl]

# 
# h,k,l, Fc-squared, Fo-squared, sigma(Fo-squared) and status flag 
# 
data_I
_shelx_title ' 6 in P-1' 
_shelx_refln_list_code          4 
_shelx_F_calc_maximum      147.09 
_exptl_crystal_F_000       460.00 
_reflns_d_resolution_high  0.8411 
 
loop_ 
 _symmetry_equiv_pos_as_xyz 
 'x, y, z' 
 '-x, -y, -z' 
 
_cell_length_a    10.3322 
_cell_length_b    11.2231 
_cell_length_c    12.4813 
_cell_angle_alpha 111.021 
_cell_angle_beta  105.355 
_cell_angle_gamma 100.763 
 
_shelx_F_squared_multiplier     1.000 
 
loop_ 
 _refln_index_h 
 _refln_index_k 
 _refln_index_l 
 _refln_F_squared_calc 
 _refln_F_squared_meas 
 _refln_F_squared_sigma 
 _refln_observed_status 
   1   0   0     1751.96     1936.59     15.76 o 
   2   0   0     2029.53     2247.01     17.30 o 
   3   0   0        6.66        5.22      1.60 o 
   4   0   0      179.54      165.52      5.71 o 
   5   0   0      129.11      135.04      6.01 o 
   6   0   0       71.21       48.53      5.74 o 
   7   0   0        1.37       -1.06      3.87 o 
   8   0   0       16.40       14.70      4.52 o 
   9   0   0        5.04        6.21      4.66 o 
  10   0   0        6.22        6.19      4.90 o 
  11   0   0        1.99        0.38      4.65 o 
 -11   1   0        2.29        1.21      4.83 o 
 -10   1   0        7.62        8.19      4.71 o 
  -9   1   0       43.00       37.91      5.41 o 
  -8   1   0        1.73        5.22      4.49 o 
  -7   1   0      182.30      170.09      8.22 o 
  -6   1   0      177.56      191.34      7.58 o 
  -5   1   0       50.04       53.79      4.90 o 
  -4   1   0       72.62      100.67      4.92 o 
  -3   1   0      779.13      705.55      9.24 o 
  -2   1   0     1251.27     1453.00     24.52 o 
  -1   1   0     3613.91     3197.64    125.89 o 
   0   1   0     1509.69     1901.73     26.55 o 
   1   1   0        4.46        2.36      0.44 o 
   2   1   0      295.98      331.18      6.07 o 
   3   1   0      183.64      116.75      4.36 o 
   4   1   0        4.20       14.13      2.00 o 
   5   1   0       12.24       18.54      3.75 o 
   6   1   0       27.11       21.55      4.67 o 
   7   1   0       53.74       50.64      6.00 o 
   8   1   0        8.83        9.59      4.29 o 
   9   1   0        0.67       -3.48      4.15 o 
  10   1   0        0.05       -2.38      4.42 o 
 -11   2   0       10.76        6.99      4.74 o 
 -10   2   0       29.50       27.86      5.74 o 
  -9   2   0        7.80        8.77      4.59 o 
  -8   2   0        5.04        4.42      2.28 o 
  -7   2   0      144.68      144.24      4.36 o 
  -6   2   0        0.16        0.51      1.58 o 
  -5   2   0        5.07        7.01      1.55 o 
  -4   2   0       67.98       51.41      4.13 o 
  -3   2   0       33.89       43.10      2.40 o 
  -2   2   0     2446.81     2250.47     17.41 o 
  -1   2   0      196.06      260.11      8.89 o 
   0   2   0    15412.72    16512.23     77.40 o 
   1   2   0      482.69      512.11      3.78 o 
   2   2   0      623.75      526.30     11.00 o 
   3   2   0        1.92       -0.30      1.01 o 
   4   2   0       53.21       43.31      2.32 o 
   5   2   0       62.82       47.39      3.65 o 
   6   2   0      294.50      232.54      9.09 o 
   7   2   0      100.39       90.15      7.70 o 
   8   2   0       60.01       57.79      7.19 o 
   9   2   0        0.85        4.17      4.92 o 
  10   2   0        1.14        2.14      5.18 o 
 -11   3   0        2.22        1.92      4.43 o 
 -10   3   0       29.16       29.62      5.43 o 
  -9   3   0       20.15       15.99      4.87 o 
  -8   3   0        0.15       -1.12      2.66 o 
  -7   3   0        9.62        9.29      2.29 o 
  -6   3   0       54.05       50.80      3.11 o 
  -5   3   0      161.53      149.60      4.80 o 
  -4   3   0      131.80      163.64      3.51 o 
  -3   3   0        6.46        7.89      1.46 o 
  -2   3   0       43.11       41.77      2.37 o 
  -1   3   0      559.00      564.16      6.90 o 
   0   3   0      547.60      642.48     20.91 o 
   1   3   0      128.76      178.40      6.11 o 
   2   3   0      507.61      440.80      8.63 o 
   3   3   0        0.00        0.10      1.17 o 
   4   3   0       27.48       39.79      2.52 o 
   5   3   0        0.03        0.37      1.69 o 
   6   3   0      238.13      244.91      9.32 o 
   7   3   0       23.24       25.34      5.30 o 
   8   3   0       13.52       10.28      4.85 o 
   9   3   0       16.70       16.75      5.87 o 
  10   3   0        0.55       -2.27      5.40 o 
 -11   4   0        8.54       11.13      4.83 o 
 -10   4   0        9.92       11.45      4.80 o 
  -9   4   0        1.16        1.36      3.67 o 
  -8   4   0       27.66       30.83      3.06 o 
  -7   4   0      113.52      113.38      4.23 o 
  -6   4   0       31.34       36.08      2.74 o 
  -5   4   0       34.67       43.77      2.87 o 
  -4   4   0       46.36       42.05      2.63 o 
  -3   4   0      197.51      189.84      5.23 o 
  -2   4   0       95.00       79.45      6.35 o 
  -1   4   0      612.95      572.44      7.72 o 
   0   4   0     3224.76     3340.61    111.36 o 
   1   4   0      104.58      116.47      3.21 o 
   2   4   0      314.04      285.68      3.88 o 
   3   4   0        3.36        3.92      1.49 o 
   4   4   0       55.09       40.82      2.58 o 
   5   4   0       73.29       68.48      3.37 o 
   6   4   0       65.13       75.42      7.28 o 
   7   4   0       33.96       38.06      6.03 o 
   8   4   0        2.34        3.80      4.90 o 
   9   4   0        0.88        2.53      5.39 o 
 -11   5   0        0.29        2.94      4.58 o 
 -10   5   0       16.83       18.08      5.03 o 
  -9   5   0        1.47        2.71      3.78 o 
  -8   5   0        1.40       -0.23      2.22 o 
  -7   5   0      128.01      128.49      4.54 o 
  -6   5   0       91.63      101.86      4.07 o 
  -5   5   0      172.23      185.66      4.54 o 
  -4   5   0      664.31      655.20     19.70 o 
  -3   5   0      361.07      357.07      6.97 o 
  -2   5   0      451.84      436.94      5.63 o 
  -1   5   0        0.15        0.20      1.29 o 
   0   5   0        3.57        2.56      1.00 o 
   1   5   0        0.39        0.31      1.15 o 
   2   5   0        0.12       -0.34      1.34 o 
   3   5   0        1.56        6.14      1.76 o 
   4   5   0        5.36        7.56      2.01 o 
   5   5   0       50.72       46.79      3.13 o 
   6   5   0      122.89      137.29      5.37 o 
   7   5   0        0.32        2.88      4.50 o 
   8   5   0        1.84        1.05      5.04 o 
 -11   6   0        1.74       -0.11      4.00 o 
 -10   6   0        8.14       11.58      4.41 o 
  -9   6   0       11.14        7.28      3.85 o 
  -8   6   0        8.06        4.61      2.44 o 
  -7   6   0       36.05       36.99      3.25 o 
  -6   6   0      130.73      127.01      4.60 o 
  -5   6   0       27.26       25.03      2.60 o 
  -4   6   0       53.39       59.70      3.38 o 
  -3   6   0       41.31       32.51      3.22 o 
  -2   6   0       44.46       43.11      4.35 o 
  -1   6   0      664.01      722.77     13.00 o 
   0   6   0      463.22      575.32     14.79 o 
   1   6   0       15.71       22.20      1.85 o 
   2   6   0       13.27       17.75      2.00 o 
   3   6   0       25.66       23.07      2.30 o 
   4   6   0        2.73        5.37      2.09 o 
   5   6   0       95.23       76.91      3.64 o 
   6   6   0        3.93        3.06      2.64 o 
   7   6   0        0.01        2.35      4.79 o 
   8   6   0        0.15       -3.49      4.74 o 
 -11   7   0        1.10        2.71      4.33 o 
 -10   7   0        2.29        3.46      3.98 o 
  -9   7   0        0.56        0.37      3.58 o 
  -8   7   0        1.86        1.14      2.26 o 
  -7   7   0       60.89       62.22      7.09 o 
  -6   7   0       38.97       38.83      3.23 o 
  -5   7   0       56.65       65.14      3.84 o 
  -4   7   0        4.74        3.44      2.00 o 
  -3   7   0        0.01       -0.02      1.80 o 
  -2   7   0        0.07       -0.63      1.75 o 
  -1   7   0       32.07       35.22      2.16 o 
   0   7   0        1.24        0.08      1.39 o 
   1   7   0        5.27        4.46      1.70 o 
   2   7   0        0.05       -0.26      1.73 o 
   3   7   0        1.10        4.09      2.57 o 
   4   7   0       21.51       24.27      3.34 o 
   5   7   0       10.45       15.12      3.20 o 
   6   7   0        4.13        7.07      2.98 o 
   7   7   0        8.26       13.44      5.43 o 
 -11   8   0       10.27        8.72      4.65 o 
 -10   8   0       14.29       22.34      4.90 o 
  -9   8   0        1.69        3.61      2.54 o 
  -8   8   0        0.94        1.42      2.32 o 
  -7   8   0        3.68        6.58      2.48 o 
  -6   8   0        0.13       -0.71      2.61 o 
  -5   8   0       16.09       17.63      3.41 o 
  -4   8   0       19.75       21.90      2.75 o 
  -3   8   0       86.00       86.10      4.10 o 
  -2   8   0        0.98        0.05      2.31 o 
  -1   8   0       49.29       59.12      3.79 o 
   0   8   0        6.61       -0.08      2.29 o 
   1   8   0       12.66       13.07      2.77 o 
   2   8   0       36.58       30.30      3.40 o 
   3   8   0        0.41       -2.28      2.44 o 
   4   8   0       20.70       24.97      3.97 o 
   5   8   0        8.00        6.42      3.04 o 
   6   8   0       13.70       13.92      3.48 o 
 -10   9   0        0.03        0.39      3.62 o 
  -9   9   0        6.85        4.23      2.72 o 
  -8   9   0        0.35        1.56      2.40 o 
  -7   9   0       88.04       91.81      4.69 o 
  -6   9   0       98.25      106.17      4.79 o 
  -5   9   0        3.89        4.79      2.30 o 
  -4   9   0       55.25       63.87      4.93 o 
  -3   9   0       12.72        8.90      2.43 o 
  -2   9   0       11.94       20.96      2.89 o 
  -1   9   0        0.14        0.22      2.33 o 
   0   9   0       12.81        9.75      2.78 o 
   1   9   0        8.11        6.53      2.60 o 
   2   9   0        2.53        2.44      2.69 o 
   3   9   0        6.80        4.13      3.16 o 
   4   9   0        0.92        0.35      2.76 o 
   5   9   0       10.10        9.38      3.30 o 
  -9  10   0        3.29        2.70      2.71 o 
  -8  10   0        1.52       -0.58      2.44 o 
  -7  10   0        5.99        2.73      2.49 o 
  -6  10   0       20.47       17.88      2.97 o 
  -5  10   0        0.01       -1.16      2.13 o 
  -4  10   0        6.66        8.52      2.54 o 
  -3  10   0       19.24       16.41      3.02 o 
  -2  10   0        2.74        2.64      2.26 o 
  -1  10   0        1.36        1.48      2.41 o 
   0  10   0       13.50       10.77      2.88 o 
   1  10   0       18.67       18.00      3.21 o 
   2  10   0        0.33       -1.06      2.54 o 
   3  10   0        0.44        2.78      3.79 o 
  -8  11   0        2.97        8.63      4.59 o 
  -7  11   0        0.46       -0.59      3.79 o 
  -6  11   0       23.56       29.60      5.30 o 
  -5  11   0        9.67        6.86      4.04 o 
  -4  11   0        4.06        1.44      3.83 o 
  -3  11   0        0.12        2.75      3.89 o 
  -2  11   0        0.35       -1.60      3.46 o 
  -1  11   0        9.67       15.40      4.75 o 
   0  11   0       21.12       20.37      4.81 o 
   1  11   0        0.42        3.82      3.88 o 
   2  11   0        0.00        2.95      4.34 o 
  -6  12   0        8.22        4.11      4.11 o 
  -5  12   0        0.14       -3.56      3.56 o 
  -4  12   0        2.79        0.61      4.00 o 
  -3  12   0        0.57       -0.10      3.70 o 
  -2  12   0        2.73        5.34      4.05 o 
  -1  12   0        8.31        5.58      4.27 o 
   0 -12   1        6.70       10.33      4.82 o 
   1 -12   1        0.37        2.60      4.08 o 
   2 -12   1        0.01        1.28      3.64 o 
   3 -12   1        0.15       -0.38      3.42 o 
   4 -12   1        2.46        1.37      3.71 o 
   5 -12   1        3.70        9.01      4.33 o 
   6 -12   1       19.64       19.51      5.06 o 
   7 -12   1        2.86        4.66      4.22 o 
  -2 -11   1        1.73        2.30      2.96 o 
  -1 -11   1       14.09       14.15      3.37 o 
   0 -11   1       44.82       45.05      4.04 o 
   1 -11   1       13.15       11.85      4.76 o 
   2 -11   1       16.56       16.28      3.03 o 
   3 -11   1        4.00        5.94      2.64 o 
   4 -11   1        0.77       -1.17      2.33 o 
   5 -11   1       36.92       48.78      4.14 o 
   6 -11   1        9.50       10.10      2.84 o 
   7 -11   1        0.26        2.04      2.54 o 
   8 -11   1        2.17        2.25      2.62 o 
  -4 -10   1        2.09       -2.21      2.84 o 
  -3 -10   1        0.00        0.93      2.75 o 
  -2 -10   1        5.46        4.63      2.70 o 
  -1 -10   1       36.51       38.40      3.76 o 
   0 -10   1       22.95       27.33      3.44 o 
   1 -10   1        0.29       -0.12      3.06 o 
   2 -10   1        2.68        4.24      2.34 o 
   3 -10   1        1.94        0.95      2.19 o 
   4 -10   1       11.56        8.72      2.56 o 
   5 -10   1        5.24        8.79      2.60 o 
   6 -10   1        1.15       -2.05      2.23 o 
   7 -10   1        6.75        8.09      2.71 o 
   8 -10   1        1.62        0.11      2.46 o 
   9 -10   1        0.13        0.21      3.48 o 
  -5  -9   1        0.23       -1.45      2.82 o 
  -4  -9   1        0.17        0.66      2.80 o 
  -3  -9   1        1.44        3.13      4.47 o 
  -2  -9   1       19.51       16.29      3.03 o 
  -1  -9   1        4.49        8.07      2.79 o 
   0  -9   1       17.09       10.31      2.82 o 
   1  -9   1       20.00       28.18      3.10 o 
   2  -9   1       58.48       55.37      3.96 o 
   3  -9   1        6.18        7.16      2.43 o 
   4  -9   1        0.10        1.33      2.60 o 
   5  -9   1      104.34      124.44      4.94 o 
   6  -9   1      148.30      141.06      5.22 o 
   7  -9   1       10.13        8.86      2.66 o 
   8  -9   1       17.47       17.08      3.08 o 
   9  -9   1        9.14        9.67      4.05 o 
  10  -9   1        1.35        3.36      4.03 o 
  -6  -8   1        3.26        1.56      2.88 o 
  -5  -8   1        6.74        7.63      2.96 o 
  -4  -8   1        0.92       -0.68      2.51 o 
  -3  -8   1       79.82       63.96      4.36 o 
  -2  -8   1        0.21        1.52      2.56 o 
  -1  -8   1       89.90       88.62      8.49 o 
   0  -8   1      128.45      128.45     14.59 o 
   1  -8   1        3.93        0.94      2.12 o 
   2  -8   1       49.03       47.60      3.52 o 
   3  -8   1        2.08        1.34      2.07 o 
   4  -8   1        1.75        1.13      2.02 o 
   5  -8   1        0.07        1.94      2.08 o 
   6  -8   1       21.57       19.63      2.86 o 
   7  -8   1       25.98       22.69      2.97 o 
   8  -8   1        0.55       -0.12      2.29 o 
   9  -8   1        0.42        4.11      3.73 o 
  10  -8   1        0.25        2.31      3.99 o 
  -7  -7   1        0.22       -0.51      4.68 o 
  -6  -7   1       15.13       20.05      3.47 o 
  -5  -7   1      130.53      113.16      5.26 o 
  -4  -7   1        7.71        2.14      2.51 o 
  -3  -7   1       59.02       64.33      5.15 o 
  -2  -7   1        0.35       -2.27      2.05 o 
  -1  -7   1       81.63       79.99      7.76 o 
   0  -7   1       54.67       61.51      3.66 o 
   1  -7   1       15.01       20.59      1.63 o 
   2  -7   1      100.15      103.03      3.98 o 
   3  -7   1       47.29       48.82      6.27 o 
   4  -7   1        0.93        0.63      1.85 o 
   5  -7   1        3.17        3.05      2.10 o 
   6  -7   1      110.02      105.03      4.48 o 
   7  -7   1       13.10       15.65      2.79 o 
   8  -7   1        1.97        1.21      2.28 o 
   9  -7   1        0.27       -0.23      3.48 o 
  10  -7   1        7.00       10.11      4.58 o 
  11  -7   1       38.33       43.66      6.43 o 
  -8  -6   1        0.28        1.41      4.96 o 
  -7  -6   1        0.44       -3.28      4.45 o 
  -6  -6   1       13.89       20.87      3.35 o 
  -5  -6   1        3.52        3.69      2.58 o 
  -4  -6   1      162.29      132.52      5.14 o 
  -3  -6   1      192.15      174.54      4.11 o 
  -2  -6   1       13.17       10.94      1.66 o 
  -1  -6   1        6.53       10.62      1.55 o 
   0  -6   1       96.83      101.98      2.61 o 
   1  -6   1       36.68       42.32      1.66 o 
   2  -6   1       65.56       87.20      3.36 o 
   3  -6   1        0.05       -0.61      1.46 o 
   4  -6   1        2.19        0.84      1.69 o 
   5  -6   1       74.75       78.60      3.81 o 
   6  -6   1       59.77       53.13      3.73 o 
   7  -6   1       13.10       12.63      2.52 o 
   8  -6   1        7.83       12.72      2.63 o 
   9  -6   1        0.12       -3.43      3.46 o 
  10  -6   1        5.70        6.30      4.32 o 
  11  -6   1        2.24        1.77      4.21 o 
  -9  -5   1        1.16        3.20      5.24 o 
  -8  -5   1        6.89        9.03      5.29 o 
  -7  -5   1       10.52       16.67      5.09 o 
  -6  -5   1      187.80      205.46      9.33 o 
  -5  -5   1       46.22       37.74      3.43 o 
  -4  -5   1        3.97       11.20      2.64 o 
  -3  -5   1       39.71       26.76      2.08 o 
  -2  -5   1      104.20       89.97      2.64 o 
  -1  -5   1      179.11      188.47      7.51 o 
   0  -5   1        7.28        6.50      0.92 o 
   1  -5   1       61.21       89.02      3.01 o 
   2  -5   1      391.04      377.17     26.54 o 
   3  -5   1       77.41       68.26      2.95 o 
   4  -5   1       12.80       11.96      1.85 o 
   5  -5   1      320.93      319.70     12.98 o 
   6  -5   1      205.69      211.45      5.04 o 
   7  -5   1       17.54       20.16      2.64 o 
   8  -5   1        1.80       -1.37      3.59 o 
   9  -5   1       14.05       20.29      4.82 o 
  10  -5   1        0.01        0.23      3.85 o 
  11  -5   1        0.86        1.53      4.25 o 
  -9  -4   1       13.11       15.17      5.56 o 
  -8  -4   1        0.01       -0.78      4.51 o 
  -7  -4   1       93.74       99.67      7.83 o 
  -6  -4   1        0.00       -0.47      4.29 o 
  -5  -4   1       68.14       67.82      4.02 o 
  -4  -4   1       17.77       17.05      2.50 o 
  -3  -4   1      431.33      488.94      5.93 o 
  -2  -4   1      377.13      384.70      4.17 o 
  -1  -4   1        0.46        0.88      0.91 o 
   0  -4   1      416.47      585.31      4.54 o 
   1  -4   1      255.56      259.25      7.58 o 
   2  -4   1      123.07      146.62      3.30 o 
   3  -4   1       59.24       60.71      3.19 o 
   4  -4   1      178.93      188.24      3.91 o 
   5  -4   1       13.85       20.24      2.04 o 
   6  -4   1       76.27       80.13      3.51 o 
   7  -4   1       44.11       39.09      3.16 o 
   8  -4   1       28.21       33.34      5.31 o 
   9  -4   1       15.08       15.91      4.41 o 
  10  -4   1        8.02       12.02      4.60 o 
  11  -4   1        1.32        5.42      4.48 o 
 -10  -3   1        1.48        0.67      5.15 o 
  -9  -3   1        1.29        2.71      4.63 o 
  -8  -3   1      144.25      154.78      9.19 o 
  -7  -3   1       90.99       84.03      7.48 o 
  -6  -3   1        5.94        6.04      4.15 o 
  -4  -3   1      169.28      195.67      4.59 o 
  -3  -3   1      172.35      262.70      4.71 o 
  -2  -3   1      531.13      495.62      4.42 o 
  -1  -3   1      870.77     1038.55      8.76 o 
   0  -3   1      884.28      999.22     19.70 o 
   1  -3   1       20.22       23.84      1.98 o 
   2  -3   1       47.49       36.12      2.30 o 
   3  -3   1      244.12      192.37      3.44 o 
   4  -3   1        0.01        0.41      1.13 o 
   5  -3   1      163.77      189.54      4.64 o 
   6  -3   1       90.65      115.58      4.45 o 
   7  -3   1        1.72        2.57      1.94 o 
   8  -3   1       12.09       10.41      4.10 o 
   9  -3   1        0.92        2.82      4.12 o 
  10  -3   1        9.99        8.13      4.61 o 
  11  -3   1       28.42       31.71      5.88 o 
 -10  -2   1        0.01        3.83      4.73 o 
  -9  -2   1      123.15      140.77      9.14 o 
  -8  -2   1        0.11       -2.77      3.91 o 
  -6  -2   1      113.87      105.31      6.62 o 
  -5  -2   1      117.05       72.19      5.62 o 
  -3  -2   1      328.80      358.60     11.21 o 
  -2  -2   1       39.67       34.88      5.08 o 
  -1  -2   1      121.42      208.26      8.63 o 
   0  -2   1     1565.99     1322.95     19.04 o 
   1  -2   1      691.49      733.66      4.22 o 
   2  -2   1     1780.21     1700.25     21.21 o 
   3  -2   1      104.43      108.24      8.71 o 
   4  -2   1        0.62        1.16      1.19 o 
   5  -2   1       21.29       19.96      1.78 o 
   6  -2   1      226.52      246.45      5.28 o 
   7  -2   1       19.54       23.34      2.70 o 
   8  -2   1        2.32        1.38      3.70 o 
   9  -2   1       63.68       66.63      7.21 o 
  10  -2   1        0.29        0.08      4.04 o 
  11  -2   1        1.03       -0.80      4.84 o 
 -11  -1   1        1.98        2.74      5.27 o 
 -10  -1   1       14.61       11.07      4.93 o 
  -9  -1   1        1.39       -0.34      4.53 o 
  -8  -1   1       85.55       92.00      7.83 o 
  -7  -1   1        2.95        6.92      4.21 o 
  -6  -1   1      226.73      249.43      8.25 o 
  -5  -1   1        9.28        5.63      2.82 o 
  -4  -1   1        3.83       -1.30      1.96 o 
  -3  -1   1        3.82        1.52      2.40 o 
  -1  -1   1       44.30       19.51      0.92 o 
   0  -1   1       56.66      100.42      1.32 o 
   1  -1   1     1202.75      958.00     25.31 o 
   2  -1   1      694.67      595.48      4.83 o 
   3  -1   1     2835.05     2730.21     92.18 o 
   4  -1   1        1.34        2.54      1.52 o 
   5  -1   1       19.01       15.70      2.14 o 
   6  -1   1       18.81       16.08      4.07 o 
   7  -1   1        2.95        2.89      4.10 o 
   8  -1   1        0.65       -2.62      4.22 o 
   9  -1   1        1.94        2.95      4.38 o 
  10  -1   1        4.71        2.01      4.36 o 
  11  -1   1        0.78       -0.53      4.86 o 
 -11   0   1        1.27       -1.95      4.38 o 
 -10   0   1        0.01        2.09      4.29 o 
  -9   0   1       50.73       51.81      6.22 o 
  -8   0   1       26.34       20.88      5.15 o 
  -7   0   1        3.79        2.67      3.64 o 
  -6   0   1      264.08      220.08      7.54 o 
  -5   0   1      199.20      190.75      6.61 o 
  -4   0   1       28.92       23.98      2.77 o 
  -3   0   1      173.39      194.50      5.29 o 
  -2   0   1      371.35      374.24      5.17 o 
  -1   0   1      477.45      571.54      5.93 o 
   0   0   1     3328.06     3230.62     39.72 o 
   1   0   1     1377.33     1279.41     29.73 o 
   2   0   1     4768.61     4636.98     95.38 o 
   3   0   1       90.61       80.23      4.61 o 
   4   0   1      561.97      606.39     29.78 o 
   5   0   1       19.99       41.12      3.47 o 
   6   0   1       50.19       44.72      4.71 o 
   7   0   1       31.46       22.20      4.72 o 
   8   0   1        0.73       -0.97      4.15 o 
   9   0   1        1.65       -0.74      4.19 o 
  10   0   1        0.28       -0.62      4.57 o 
 -11   1   1        5.85       10.63      5.20 o 
 -10   1   1       22.58       22.50      5.35 o 
  -9   1   1       16.75       17.89      3.27 o 
  -8   1   1       19.42       21.06      4.75 o 
  -7   1   1      360.91      348.95      9.78 o 
  -6   1   1      231.35      243.92      7.80 o 
  -5   1   1      181.01      227.09      6.81 o 
  -4   1   1       34.77       32.03      3.99 o 
  -3   1   1     1755.01     1636.72     43.85 o 
  -2   1   1      346.02      281.47      9.81 o 
  -1   1   1     1025.80     1008.94     13.69 o 
   0   1   1      961.78      943.28     31.89 o 
   1   1   1      420.12      449.83     10.20 o 
   2   1   1      115.11       85.65      4.11 o 
   3   1   1      855.99      720.72     23.71 o 
   4   1   1       78.38       82.71      3.63 o 
   5   1   1        4.55        8.63      2.25 o 
   6   1   1       26.37       25.92      3.75 o 
   7   1   1       29.68       39.60      5.48 o 
   8   1   1       20.21       21.06      5.07 o 
   9   1   1        7.24       14.43      5.29 o 
  10   1   1        0.20        1.58      4.90 o 
 -11   2   1        4.41        6.71      4.94 o 
 -10   2   1        0.32       -1.29      3.98 o 
  -9   2   1       62.19       66.60      4.04 o 
  -8   2   1        6.45        7.67      2.40 o 
  -7   2   1       98.90       91.83      3.99 o 
  -6   2   1        7.84       12.32      2.07 o 
  -5   2   1       75.47       45.00      2.70 o 
  -4   2   1       22.71       31.31      2.36 o 
  -3   2   1      132.88      130.83      7.34 o 
  -2   2   1     1412.34     1775.19     23.17 o 
  -1   2   1      473.42      365.50      3.53 o 
   0   2   1        1.25        1.06      0.76 o 
   1   2   1       24.83       31.14      1.81 o 
   2   2   1        1.80        2.63      1.09 o 
   3   2   1      190.85      186.59      3.26 o 
   4   2   1      856.12      953.93     26.44 o 
   5   2   1        0.73        0.10      2.39 o 
   6   2   1       85.26       97.62      4.92 o 
   7   2   1       17.30       26.14      5.30 o 
   8   2   1        0.06        0.56      4.07 o 
   9   2   1        8.75        7.61      5.32 o 
  10   2   1        1.39        5.04      5.26 o 
 -12   3   1        0.08       -0.70      4.74 o 
 -11   3   1       23.37       24.59      5.44 o 
 -10   3   1       17.47       18.90      5.03 o 
  -9   3   1       14.40       15.89      2.81 o 
  -8   3   1        2.22        3.08      2.28 o 
  -7   3   1       47.77       48.93      3.35 o 
  -6   3   1        4.23        3.38      1.82 o 
  -5   3   1      180.00      172.90      4.01 o 
  -4   3   1      283.32      258.02      4.37 o 
  -3   3   1      548.68      566.11     10.24 o 
  -2   3   1      634.47      546.24     22.06 o 
  -1   3   1      515.13      321.41     12.30 o 
   0   3   1       14.02       19.91      4.77 o 
   1   3   1      344.07      360.33      5.75 o 
   2   3   1        1.94        0.19      1.12 o 
   3   3   1      112.42      182.07      3.48 o 
   4   3   1       33.26       47.04      2.88 o 
   5   3   1      122.62      108.38      3.71 o 
   6   3   1       17.52       20.91      3.32 o 
   7   3   1       27.89       34.07      5.58 o 
   8   3   1        1.02       -3.12      4.44 o 
   9   3   1        3.27        1.03      4.74 o 
 -12   4   1        2.40       -1.35      4.30 o 
 -11   4   1        1.37        5.09      4.46 o 
 -10   4   1        0.87        1.66      4.03 o 
  -9   4   1        5.91        6.55      2.57 o 
  -8   4   1        5.70        2.78      2.33 o 
  -7   4   1       19.77       21.79      2.70 o 
  -6   4   1      102.09      100.81      3.90 o 
  -5   4   1        1.06       -0.30      1.50 o 
  -4   4   1        8.93        8.32      1.68 o 
  -3   4   1      430.61      424.79      5.24 o 
  -2   4   1      483.50      559.83      5.75 o 
  -1   4   1      656.11      601.83     15.64 o 
   0   4   1        8.82       11.34      1.20 o 
   1   4   1       54.73       79.45      3.45 o 
   2   4   1      136.05      125.56      3.02 o 
   3   4   1        8.94        7.38      1.73 o 
   4   4   1       25.64       27.75      2.43 o 
   5   4   1        3.85        2.97      1.99 o 
   6   4   1      135.01      152.33      4.44 o 
   7   4   1        3.06        0.91      4.67 o 
   8   4   1        3.09       -1.44      4.63 o 
   9   4   1        1.40        0.53      5.21 o 
 -11   5   1        0.05       -0.91      4.04 o 
 -10   5   1       33.67       47.96      5.88 o 
  -9   5   1       16.99       16.29      2.92 o 
  -8   5   1        0.86       -1.11      2.25 o 
  -7   5   1        4.17        0.60      2.14 o 
  -6   5   1        4.66        4.73      2.11 o 
  -5   5   1        1.81        2.12      1.78 o 
  -4   5   1        0.05        2.86      1.54 o 
  -3   5   1       42.74       47.12      2.77 o 
  -2   5   1       26.72       15.87      1.91 o 
  -1   5   1       76.27       65.45      2.80 o 
   0   5   1       34.51       27.05      1.80 o 
   1   5   1      176.06      217.90      6.54 o 
   2   5   1      183.58      162.58      9.56 o 
   3   5   1       72.37       87.53      3.82 o 
   4   5   1       28.53       32.78      2.67 o 
   5   5   1       55.81       46.65      3.14 o 
   6   5   1        3.77        2.45      2.05 o 
   7   5   1        2.35        2.34      4.73 o 
   8   5   1       10.92       12.88      5.59 o 
 -11   6   1        2.49        0.35      4.08 o 
 -10   6   1       27.35       25.81      4.99 o 
  -9   6   1        5.93        4.99      2.57 o 
  -8   6   1       25.85       32.64      3.31 o 
  -7   6   1       73.48       67.87      4.18 o 
  -6   6   1       49.46       37.00      3.00 o 
  -5   6   1       10.57       13.14      2.32 o 
  -4   6   1        4.17        3.43      1.81 o 
  -3   6   1        8.80        9.87      1.86 o 
  -2   6   1       51.59       44.76      3.06 o 
  -1   6   1      414.09      371.19     19.15 o 
   0   6   1        1.93        1.10      1.37 o 
   1   6   1        0.84        5.25      1.70 o 
   2   6   1       19.53       23.32      2.30 o 
   3   6   1       40.49       34.58      2.66 o 
   4   6   1      111.55      132.16      4.98 o 
   5   6   1        4.71        2.81      2.09 o 
   6   6   1        2.62        3.82      2.24 o 
   7   6   1        0.68       -2.18      4.85 o 
 -11   7   1        7.10        6.49      4.50 o 
 -10   7   1        0.30        2.30      3.68 o 
  -9   7   1        0.18        0.10      2.35 o 
  -8   7   1       11.48       12.26      2.68 o 
  -7   7   1       13.42       18.19      4.24 o 
  -6   7   1        1.70        3.48      2.22 o 
  -5   7   1       14.64       13.94      2.47 o 
  -4   7   1       13.42       16.96      4.22 o 
  -3   7   1        2.72        4.06      1.95 o 
  -2   7   1        0.03       -0.17      1.83 o 
  -1   7   1       14.29       20.32      1.93 o 
   0   7   1       81.68       72.43      4.46 o 
   1   7   1       17.80       21.50      2.61 o 
   2   7   1      169.81      161.44      4.73 o 
   3   7   1        7.25        7.50      2.81 o 
   4   7   1       11.76        9.29      3.01 o 
   5   7   1        1.90        0.77      2.72 o 
   6   7   1        8.33        9.65      3.19 o 
 -11   8   1        7.94        8.65      4.43 o 
 -10   8   1       15.42       11.40      4.16 o 
  -9   8   1        4.52        3.21      2.54 o 
  -8   8   1       64.46       64.19      4.69 o 
  -7   8   1       10.31       16.68      2.77 o 
  -6   8   1        2.02        3.79      2.30 o 
  -5   8   1        3.40        2.25      2.15 o 
  -4   8   1       27.86       28.34      3.05 o 
  -3   8   1       25.54       23.73      3.52 o 
  -2   8   1       25.85       22.65      5.96 o 
  -1   8   1       99.14       84.65      4.61 o 
   0   8   1        7.18        4.53      2.37 o 
   1   8   1        0.91        2.51      2.43 o 
   2   8   1       16.32       15.30      2.99 o 
   3   8   1       36.51       38.90      3.84 o 
   4   8   1        0.19       -0.31      2.64 o 
   5   8   1        5.71        6.12      3.11 o 
  -9   9   1        0.75        1.26      3.82 o 
  -8   9   1        0.95        2.00      2.43 o 
  -7   9   1        3.23        2.81      2.30 o 
  -6   9   1        9.37        9.21      3.05 o 
  -5   9   1        0.77        3.06      3.51 o 
  -4   9   1        3.85        1.53      3.68 o 
  -3   9   1       10.95       11.76      3.89 o 
  -2   9   1        0.00        0.95      3.69 o 
  -1   9   1        1.75       -0.88      3.25 o 
   0   9   1        8.22        7.93      3.96 o 
   1   9   1        0.23        3.73      3.50 o 
   2   9   1        5.01        4.01      3.63 o 
   3   9   1        0.63        3.70      3.82 o 
   4   9   1        2.29        2.47      3.97 o 
  -9  10   1        0.08       -1.45      3.91 o 
  -8  10   1       11.23       12.57      4.57 o 
  -7  10   1       38.08       52.64      6.59 o 
  -6  10   1        4.05        2.69      3.97 o 
  -5  10   1        0.01       -0.45      3.45 o 
  -4  10   1       18.07       22.33      5.01 o 
  -3  10   1        0.25        0.23      3.50 o 
  -2  10   1       15.54       12.30      4.61 o 
  -1  10   1        3.66       -1.52      3.48 o 
   0  10   1        5.12        8.72      4.38 o 
   1  10   1        0.12       -2.18      3.23 o 
   2  10   1        0.09       -1.68      3.52 o 
  -8  11   1        5.25        2.16      4.12 o 
  -7  11   1        0.08       -2.58      3.70 o 
  -6  11   1       15.33        9.06      4.33 o 
  -5  11   1        0.01       -2.92      3.50 o 
  -4  11   1        1.43        0.05      3.72 o 
  -3  11   1        0.65       -1.05      3.79 o 
  -2  11   1        0.24        0.87      3.76 o 
  -1  11   1        3.72        4.16      4.01 o 
   0  11   1        1.90        2.15      3.99 o 
   1  11   1        3.31        0.12      3.70 o 
  -5  12   1        0.56        3.91      4.48 o 
  -4  12   1        2.10        3.48      4.32 o 
  -3  12   1        0.68       -0.37      3.72 o 
  -1 -12   2        0.03        2.20      2.84 o 
   0 -12   2        0.15        0.45      3.50 o 
   1 -12   2        1.23        1.19      3.26 o 
   2 -12   2        0.02       -0.92      2.38 o 
   3 -12   2        6.74        6.12      3.45 o 
   4 -12   2        0.69       -0.84      2.45 o 
   5 -12   2       25.06       30.26      3.66 o 
   6 -12   2        8.74        7.31      2.85 o 
   7 -12   2        0.31       -1.67      2.44 o 
  -3 -11   2        2.82       -0.16      2.85 o 
  -2 -11   2        0.01       -1.27      4.65 o 
  -1 -11   2       13.81       15.00      3.22 o 
   0 -11   2       10.81        8.21      2.80 o 
   1 -11   2        0.04        0.88      2.46 o 
   2 -11   2       15.90       15.60      3.04 o 
   3 -11   2        3.27        4.83      2.54 o 
   4 -11   2       40.89       36.20      3.62 o 
   5 -11   2        7.11       11.32      2.90 o 
   6 -11   2        0.75        0.27      2.41 o 
   7 -11   2        0.02       -0.78      2.33 o 
   8 -11   2        0.12        0.71      3.44 o 
  -4 -10   2        1.73       -0.64      2.64 o 
  -3 -10   2        0.72        2.23      2.90 o 
  -2 -10   2       10.21       10.82      2.91 o 
  -1 -10   2        7.64        8.86      2.76 o 
   0 -10   2       40.72       35.76      4.17 o 
   1 -10   2        5.01        1.85      2.39 o 
   2 -10   2        0.02       -0.19      2.26 o 
   3 -10   2       53.77       56.72      4.07 o 
   4 -10   2       17.18       16.21      2.90 o 
   5 -10   2        4.71        4.02      2.37 o 
   6 -10   2        6.21        9.07      2.67 o 
   7 -10   2        0.67       -1.36      2.23 o 
   8 -10   2        0.61        0.20      3.52 o 
   9 -10   2        1.39       -0.94      3.69 o 
  -6  -9   2        0.09       -1.77      3.84 o 
  -5  -9   2       10.88       13.79      3.39 o 
  -4  -9   2        2.46        0.08      2.63 o 
  -3  -9   2        3.58        6.61      2.71 o 
  -2  -9   2        0.11       -1.24      2.38 o 
  -1  -9   2        0.01        0.11      2.46 o 
   0  -9   2        0.05        0.37      2.27 o 
   1  -9   2       29.95       23.70      3.40 o 
   2  -9   2       10.43       12.71      2.63 o 
   3  -9   2        6.14        7.56      2.49 o 
   4  -9   2       75.96       72.25      5.34 o 
   5  -9   2       21.55       24.27      3.02 o 
   6  -9   2        3.89        4.53      2.34 o 
   7  -9   2        6.33        6.25      2.47 o 
   8  -9   2        2.41        1.62      3.59 o 
   9  -9   2        4.12        5.61      4.16 o 
  10  -9   2        9.02       15.46      4.87 o 
  -7  -8   2        3.39       -0.09      4.93 o 
  -6  -8   2        3.91        2.74      2.84 o 
  -5  -8   2        0.18        0.56      2.62 o 
  -4  -8   2        6.42        8.82      2.78 o 
  -3  -8   2        0.69        0.59      2.57 o 
  -2  -8   2       14.48       19.01      3.17 o 
  -1  -8   2       19.88       16.61      2.83 o 
   0  -8   2       20.01       13.03      2.60 o 
   1  -8   2       27.93       39.80      3.28 o 
   2  -8   2       73.40       76.31      3.98 o 
   3  -8   2       15.41       17.05      3.97 o 
   4  -8   2        9.20        7.51      2.22 o 
   5  -8   2       61.66       61.57      3.92 o 
   6  -8   2        1.69       -0.07      2.19 o 
   7  -8   2        6.62        5.59      2.44 o 
   8  -8   2        5.14        5.95      3.88 o 
   9  -8   2        1.25        1.05      4.01 o 
  10  -8   2       29.38       25.83      5.36 o 
  -8  -7   2        5.87        5.32      5.63 o 
  -7  -7   2        0.03       -3.08      4.27 o 
  -6  -7   2       55.38       56.85      4.41 o 
  -5  -7   2       27.79       36.35      3.72 o 
  -4  -7   2       34.42       28.87      3.46 o 
  -3  -7   2        7.78        4.22      2.55 o 
  -2  -7   2        9.34        7.62      2.47 o 
  -1  -7   2        7.04        5.40      2.16 o 
   0  -7   2        5.88       12.88      2.32 o 
   1  -7   2        8.00       15.74      2.24 o 
   2  -7   2       67.36       43.29      4.14 o 
   3  -7   2       15.34       12.61      2.17 o 
   4  -7   2        9.52       11.54      2.28 o 
   5  -7   2      106.51      102.11      5.63 o 
   6  -7   2        0.52       -0.27      2.03 o 
   7  -7   2        0.91        2.02      2.18 o 
   8  -7   2       22.41       26.19      4.63 o 
   9  -7   2        0.19        1.29      3.68 o 
  10  -7   2        9.97        7.17      4.31 o 
  11  -7   2       22.03       28.45      6.00 o 
  -8  -6   2        0.02       -2.28      4.34 o 
  -7  -6   2        0.34        1.42      4.49 o 
  -6  -6   2       28.20       33.21      5.37 o 
  -5  -6   2       62.45       85.29      4.67 o 
  -4  -6   2       17.69       26.78      4.29 o 
  -3  -6   2       26.70       32.12      3.22 o 
  -2  -6   2        7.08        9.55      2.27 o 
  -1  -6   2        2.07        4.85      1.80 o 
   0  -6   2       71.59       61.72      6.44 o 
   1  -6   2       29.06       38.45      2.73 o 
   2  -6   2       54.40       53.14      2.88 o 
   3  -6   2      199.72      188.02      4.32 o 
   4  -6   2       72.54       79.73      4.35 o 
   5  -6   2       15.23       16.88      2.32 o 
   6  -6   2        1.81        3.01      2.10 o 
   7  -6   2        3.12        2.49      2.14 o 
   8  -6   2        0.84        0.52      3.68 o 
   9  -6   2        4.66       10.53      4.21 o 
  10  -6   2       46.33       49.38      6.48 o 
  11  -6   2        3.52        6.38      4.69 o 
  -9  -5   2        0.04       -3.34      4.74 o 
  -8  -5   2       10.77       14.08      5.14 o 
  -7  -5   2       49.33       41.69      6.10 o 
  -6  -5   2       72.55       79.11      7.27 o 
  -5  -5   2        9.60       11.47      2.78 o 
  -4  -5   2       59.58       66.21      3.96 o 
  -3  -5   2       38.31       21.46      2.45 o 
  -2  -5   2      684.32      657.62     16.16 o 
  -1  -5   2      573.67      535.28      6.69 o 
   0  -5   2       10.41        4.84      1.41 o 
   1  -5   2       21.38       19.35      2.34 o 
   2  -5   2       67.39       62.35      2.73 o 
   3  -5   2      127.11      107.05      3.25 o 
   4  -5   2      182.62      149.10      4.01 o 
   5  -5   2        7.16        7.38      1.86 o 
   6  -5   2        1.61       -0.07      1.86 o 
   7  -5   2        2.19       -1.65      3.59 o 
   8  -5   2        0.00        1.23      3.46 o 
   9  -5   2       42.51       48.38      6.06 o 
  10  -5   2        2.26       -1.92      3.78 o 
  11  -5   2        2.04        0.24      4.51 o 
 -10  -4   2        0.44       -5.09      5.03 o 
  -9  -4   2       18.29       20.01      6.01 o 
  -8  -4   2       32.23       35.37      6.19 o 
  -7  -4   2       46.28       53.13      6.50 o 
  -6  -4   2       75.71       78.27      7.06 o 
  -5  -4   2       51.28       50.61      5.83 o 
  -4  -4   2        1.35       -1.26      1.77 o 
  -3  -4   2        0.08        1.11      1.61 o 
  -2  -4   2       38.86       20.68      2.06 o 
  -1  -4   2      141.01      194.71     10.15 o 
   0  -4   2      247.88      248.47      9.26 o 
   1  -4   2        1.67        7.06      1.37 o 
   2  -4   2      163.10      187.93     13.96 o 
   3  -4   2       71.90       80.33      2.67 o 
   4  -4   2        0.02        0.38      1.26 o 
   5  -4   2       74.85       83.51      3.12 o 
   6  -4   2       26.77       30.68      2.65 o 
   7  -4   2        6.70       11.70      3.93 o 
   8  -4   2       43.62       47.24      5.50 o 
   9  -4   2       10.04       15.79      4.76 o 
  10  -4   2        2.20        1.51      4.33 o 
  11  -4   2        0.63        1.90      4.68 o 
 -10  -3   2       28.72       25.32      5.93 o 
  -9  -3   2       13.07       13.14      5.52 o 
  -8  -3   2      144.21      156.33      9.04 o 
  -7  -3   2        0.60       -5.70      3.97 o 
  -6  -3   2       58.74       53.11      6.41 o 
  -5  -3   2       50.68       45.44      4.98 o 
  -4  -3   2       53.82       34.58      3.82 o 
  -3  -3   2      179.30      225.53      4.34 o 
  -2  -3   2       76.18       85.15      4.42 o 
  -1  -3   2       11.98        6.57      1.40 o 
   0  -3   2      683.44      551.60     20.86 o 
   1  -3   2      377.70      407.45     15.20 o 
   2  -3   2       60.67       47.54      3.02 o 
   3  -3   2       33.09       15.73      1.23 o 
   4  -3   2       33.92       17.36      1.44 o 
   5  -3   2       28.51       30.11      2.16 o 
   6  -3   2       68.83       52.75      2.92 o 
   7  -3   2       10.43        4.78      3.66 o 
   8  -3   2      113.69      100.27      7.59 o 
   9  -3   2       70.73       67.69      7.31 o 
  10  -3   2       21.83       28.61      5.90 o 
  11  -3   2        0.08       -5.66      4.35 o 
 -11  -2   2        4.74        4.17      5.18 o 
 -10  -2   2        1.02        1.55      4.53 o 
  -9  -2   2      106.90      124.63      8.74 o 
  -8  -2   2       25.47       30.42      5.27 o 
  -7  -2   2       10.28        5.11      4.61 o 
  -6  -2   2       10.11       16.15      4.17 o 
  -5  -2   2       94.77      109.15      5.95 o 
  -4  -2   2       43.30       25.06      3.02 o 
  -2  -2   2      468.08      449.62      7.20 o 
  -1  -2   2       49.92       30.64      1.76 o 
   0  -2   2       10.50       16.70      1.29 o 
   1  -2   2    14518.76    13865.63    442.66 o 
   2  -2   2      125.26      137.16      4.46 o 
   3  -2   2      289.82      227.38      9.03 o 
   4  -2   2       50.22       77.23      2.24 o 
   5  -2   2        0.94        3.91      1.33 o 
   6  -2   2       48.03       49.93      2.39 o 
   7  -2   2        0.37        4.01      3.65 o 
   8  -2   2       46.20       47.55      5.80 o 
   9  -2   2        0.46        1.94      4.00 o 
  10  -2   2       34.62       34.03      6.27 o 
  11  -2   2        0.40        2.31      4.63 o 
 -11  -1   2        0.93        2.54      4.99 o 
 -10  -1   2       36.53       45.83      6.52 o 
  -9  -1   2       18.02       15.67      5.00 o 
  -8  -1   2       47.90       44.68      6.05 o 
  -7  -1   2       60.84       51.43      6.40 o 
  -6  -1   2      199.24      201.60      7.72 o 
  -5  -1   2        0.49        4.80      2.94 o 
  -4  -1   2      154.32      135.72      4.97 o 
  -3  -1   2       35.23       57.65      4.06 o 
  -2  -1   2    15150.62    16428.42     97.98 o 
  -1  -1   2      392.84      550.45      6.08 o 
   1  -1   2        7.90        7.75      0.96 o 
   2  -1   2     1955.89     1868.80    144.07 o 
   3  -1   2        2.42        0.67      1.43 o 
   4  -1   2        0.22        5.73      1.75 o 
   5  -1   2       76.56       82.39      4.04 o 
   6  -1   2       30.27       34.20      3.87 o 
   7  -1   2        0.04       -1.34      3.55 o 
   8  -1   2       27.46       21.86      5.23 o 
   9  -1   2        2.41        3.04      4.46 o 
  10  -1   2        1.66        4.34      4.59 o 
 -11   0   2       11.84       15.20      5.41 o 
 -10   0   2       11.97        7.78      4.92 o 
  -9   0   2       92.64       90.26      7.63 o 
  -8   0   2        5.24        3.76      4.11 o 
  -7   0   2        0.42        0.24      3.65 o 
  -6   0   2       20.41       27.39      4.07 o 
  -5   0   2        1.86        1.03      2.41 o 
  -4   0   2      140.68      168.73      5.40 o 
  -3   0   2       55.53       81.53      4.06 o 
  -2   0   2     2289.22     2246.67     17.03 o 
  -1   0   2      441.19      412.79     24.97 o 
   0   0   2      317.43      367.72      7.22 o 
   1   0   2    14101.35    13403.04    135.94 o 
   2   0   2        9.95       14.83      1.54 o 
   3   0   2      248.56      243.04      3.64 o 
   4   0   2      888.44     1005.67     73.86 o 
   5   0   2        9.60       11.01      3.14 o 
   6   0   2        3.89        4.74      2.50 o 
   7   0   2        5.67        4.25      2.90 o 
   8   0   2        0.00        4.42      4.22 o 
   9   0   2        2.24        3.35      4.39 o 
  10   0   2        0.10        2.60      4.98 o 
 -11   1   2        8.73       11.87      5.10 o 
 -10   1   2        7.65        6.37      2.63 o 
  -9   1   2       31.66       31.61      3.28 o 
  -8   1   2       15.07       16.74      2.72 o 
  -7   1   2      167.35      168.92      5.54 o 
  -6   1   2      423.52      419.64      6.31 o 
  -5   1   2       44.97       35.48      2.63 o 
  -4   1   2       44.64       68.02      2.81 o 
  -3   1   2       14.40        8.69      1.52 o 
  -2   1   2    21635.34    22748.31    478.81 o 
  -1   1   2       46.24       45.10      2.48 o 
   0   1   2      623.53      539.86      8.40 o 
   1   1   2      268.51      343.21     10.48 o 
   2   1   2        7.98        5.34      1.14 o 
   3   1   2      615.41      610.98      8.09 o 
   4   1   2      587.07      500.98     28.12 o 
   5   1   2       25.43       12.76      2.67 o 
   6   1   2       70.46       58.79      4.53 o 
   7   1   2        2.93        6.60      3.04 o 
   8   1   2        3.66        1.79      4.22 o 
   9   1   2        1.03        5.47      4.79 o 
  10   1   2        0.32       -3.21      4.55 o 
 -12   2   2        2.61        2.34      4.86 o 
 -11   2   2       22.17       23.22      5.48 o 
 -10   2   2        1.18        2.97      2.58 o 
  -9   2   2        0.15       -2.48      2.21 o 
  -8   2   2        0.56        0.92      2.31 o 
  -7   2   2       32.00       31.65      2.91 o 
  -6   2   2      228.53      236.23      4.95 o 
  -5   2   2       50.66       44.62      2.76 o 
  -4   2   2      320.36      377.36     12.08 o 
  -3   2   2     2186.38     2073.35     48.90 o 
  -2   2   2      110.94      179.86      2.77 o 
  -1   2   2       29.06       24.80      7.00 o 
   0   2   2      167.89      200.91      2.63 o 
   1   2   2       44.53       66.04      2.55 o 
   2   2   2       34.10       66.81      4.15 o 
   3   2   2        5.14       14.04      1.59 o 
   4   2   2        1.18       -0.51      1.48 o 
   5   2   2       21.91       18.12      2.15 o 
   6   2   2        2.60        1.95      2.87 o 
   7   2   2        0.00        0.39      2.68 o 
   8   2   2       17.00       19.01      5.47 o 
   9   2   2        0.37        1.53      4.60 o 
 -12   3   2        6.04       18.92      5.57 o 
 -11   3   2        0.51       -2.37      4.00 o 
 -10   3   2        3.11        2.77      2.55 o 
  -9   3   2       98.34       98.36      4.61 o 
  -8   3   2        8.56       10.13      2.61 o 
  -7   3   2       44.94       44.01      3.51 o 
  -6   3   2       11.38       10.18      2.07 o 
  -5   3   2       50.83       51.74      2.90 o 
  -4   3   2        9.59       12.93      1.66 o 
  -3   3   2      793.69      832.39      6.89 o 
  -2   3   2       70.64       48.90      1.98 o 
  -1   3   2      364.74      370.41      4.07 o 
   0   3   2        0.23        2.15      0.98 o 
   1   3   2        0.69        0.59      1.07 o 
   2   3   2        4.50        2.48      1.27 o 
   3   3   2      121.22      116.72      3.26 o 
   4   3   2      296.85      273.38      5.88 o 
   5   3   2        4.38        3.22      1.96 o 
   6   3   2      156.29      152.77      5.82 o 
   7   3   2       15.29       17.95      3.44 o 
   8   3   2        2.75        1.21      4.70 o 
   9   3   2        0.50        1.39      5.01 o 
 -12   4   2        0.43        3.73      4.55 o 
 -11   4   2        1.39        1.03      4.01 o 
 -10   4   2       23.19       22.17      3.25 o 
  -9   4   2       30.92       35.50      3.62 o 
  -8   4   2        1.04        2.31      2.36 o 
  -7   4   2       12.63       21.11      5.06 o 
  -6   4   2       23.33       30.22      2.71 o 
  -5   4   2      266.65      263.52     10.19 o 
  -4   4   2        5.10        6.51      1.56 o 
  -3   4   2      378.42      393.84      6.17 o 
  -2   4   2      539.28      654.59     31.48 o 
  -1   4   2       23.11       43.60      2.37 o 
   0   4   2       15.06       13.61      1.38 o 
   1   4   2      121.46      142.46      6.09 o 
   2   4   2       33.49       27.24      2.02 o 
   3   4   2      250.00      220.57      4.35 o 
   4   4   2      212.09      235.98      5.71 o 
   5   4   2      143.73      143.92      4.35 o 
   6   4   2        0.11       -0.96      1.87 o 
   7   4   2        2.32        2.03      3.16 o 
   8   4   2        0.16       -2.15      4.88 o 
 -12   5   2        0.40        4.26      4.42 o 
 -11   5   2        2.87        7.87      4.37 o 
 -10   5   2       14.63       19.41      3.20 o 
  -9   5   2       40.86       47.77      3.79 o 
  -8   5   2       43.03       47.24      3.67 o 
  -7   5   2        4.66        7.00      2.44 o 
  -6   5   2        0.32       -0.84      1.91 o 
  -5   5   2        6.87       14.15      2.10 o 
  -4   5   2       91.04       91.28      3.31 o 
  -3   5   2      987.07     1068.58     80.48 o 
  -2   5   2      994.88      989.00     23.38 o 
  -1   5   2       48.81       59.15      2.93 o 
   0   5   2       14.89       14.13      1.58 o 
   1   5   2       21.97       28.80      2.03 o 
   2   5   2       38.37       30.31      2.35 o 
   3   5   2      136.41      135.44      3.98 o 
   4   5   2        3.92        3.92      2.08 o 
   5   5   2        1.45        0.46      1.98 o 
   6   5   2        0.00       -1.25      2.00 o 
   7   5   2        0.04       -2.01      2.96 o 
 -11   6   2        0.39        1.72      4.05 o 
 -10   6   2       35.46       37.44      3.73 o 
  -9   6   2        5.84        5.12      2.57 o 
  -8   6   2       37.93       32.47      3.23 o 
  -7   6   2       32.32       44.35      3.59 o 
  -6   6   2       15.70       12.77      2.41 o 
  -5   6   2        0.57       -0.71      1.83 o 
  -4   6   2        1.51        0.76      1.67 o 
  -3   6   2      236.34      192.11      4.39 o 
  -2   6   2       16.78        9.24      1.97 o 
  -1   6   2       10.98       12.85      1.66 o 
   0   6   2       81.36      119.11      8.84 o 
   1   6   2        0.63        2.97      1.71 o 
   2   6   2       51.65       54.54      3.30 o 
   3   6   2      116.96      113.02      4.68 o 
   4   6   2       27.38       42.13      3.04 o 
   5   6   2        0.02        0.20      2.07 o 
   6   6   2        1.18        0.45      2.17 o 
 -11   7   2        2.20        7.82      4.26 o 
 -10   7   2        1.87       -0.09      2.46 o 
  -9   7   2        2.38        4.97      2.49 o 
  -8   7   2        1.68        4.64      2.35 o 
  -7   7   2        9.40       12.03      3.07 o 
  -6   7   2       10.02       10.56      2.46 o 
  -5   7   2        2.48        5.11      3.21 o 
  -4   7   2       29.33       34.47      3.18 o 
  -3   7   2        1.09        1.05      1.77 o 
  -2   7   2        8.85        4.81      2.02 o 
  -1   7   2        1.21        0.02      1.55 o 
   0   7   2       43.18       41.46      3.34 o 
   1   7   2       33.98       37.92      2.63 o 
   2   7   2        5.40        6.16      2.04 o 
   3   7   2       40.62       40.78      3.70 o 
   4   7   2       21.49       21.77      3.44 o 
   5   7   2        1.40        2.17      2.78 o 
   6   7   2        0.73       -0.56      2.80 o 
 -10   8   2        0.71       -2.99      3.61 o 
  -9   8   2       29.23       27.09      5.20 o 
  -8   8   2       52.96       57.05      6.78 o 
  -7   8   2        1.35        1.64      3.73 o 
  -6   8   2        6.43       11.02      4.23 o 
  -5   8   2       10.33       10.12      4.00 o 
  -4   8   2        7.06       11.22      4.54 o 
  -3   8   2       32.42       23.48      4.83 o 
  -2   8   2        0.04        0.88      3.76 o 
  -1   8   2        5.64       10.35      4.40 o 
   0   8   2        9.60       19.53      4.74 o 
   1   8   2        4.29        5.26      3.64 o 
   2   8   2       31.35       29.50      4.93 o 
   3   8   2        0.08       -0.48      3.36 o 
   4   8   2        0.59       -1.74      3.31 o 
 -10   9   2        3.81        2.54      4.24 o 
  -9   9   2        1.30        3.16      4.07 o 
  -8   9   2        6.37        3.93      3.97 o 
  -7   9   2       19.05       22.64      4.99 o 
  -6   9   2        0.30        2.60      3.70 o 
  -5   9   2        1.27        2.25      3.65 o 
  -4   9   2        3.90        4.77      4.13 o 
  -3   9   2       19.09       17.73      4.20 o 
  -2   9   2       11.52        9.35      4.17 o 
  -1   9   2        2.83        3.80      3.88 o 
   0   9   2        6.71        2.61      3.62 o 
   1   9   2        5.70        9.89      4.23 o 
   2   9   2        2.41        3.67      3.81 o 
   3   9   2        0.13        1.02      3.69 o 
  -9  10   2       12.61        7.75      4.64 o 
  -8  10   2       13.73       17.15      4.94 o 
  -7  10   2        3.30       -0.82      4.12 o 
  -6  10   2        3.84        7.40      4.44 o 
  -5  10   2        1.14        1.37      3.90 o 
  -4  10   2        0.00        1.31      3.56 o 
  -3  10   2        1.21        1.63      4.12 o 
  -2  10   2        1.85        0.15      3.57 o 
  -1  10   2        1.71       -1.66      3.89 o 
   0  10   2        0.00       -0.31      3.65 o 
   1  10   2        1.27       -0.19      3.83 o 
   2  10   2        0.34        5.45      4.47 o 
  -7  11   2        0.54       -1.82      3.85 o 
  -6  11   2        0.09        0.90      4.32 o 
  -5  11   2        2.07       -2.10      3.53 o 
  -4  11   2        0.21       -0.22      3.90 o 
  -3  11   2        0.04       -1.20      4.13 o 
  -2  11   2        0.26       -0.14      3.64 o 
  -1  11   2        0.80        2.81      4.38 o 
   2 -13   3        0.02        1.17      2.65 o 
   3 -13   3        2.61        3.78      2.74 o 
   4 -13   3        9.41        7.21      2.99 o 
  -2 -12   3        4.96        9.00      3.32 o 
  -1 -12   3        3.02        2.05      2.87 o 
   0 -12   3        1.57        1.20      2.83 o 
   1 -12   3        1.36        4.53      2.75 o 
   2 -12   3        3.57        1.99      2.54 o 
   3 -12   3       12.00       10.75      2.93 o 
   4 -12   3        8.19        9.39      2.88 o 
   5 -12   3       11.75       17.53      5.31 o 
   6 -12   3        0.50        2.63      2.51 o 
   7 -12   3        0.15       -1.04      3.76 o 
  -3 -11   3        2.85        3.39      2.99 o 
  -2 -11   3        0.79       -0.32      2.70 o 
  -1 -11   3        0.46       -1.94      2.46 o 
   0 -11   3        0.03        0.68      2.46 o 
   1 -11   3        0.36        1.42      2.45 o 
   2 -11   3       24.25       32.81      3.61 o 
   3 -11   3       54.28       57.44      4.75 o 
   4 -11   3       62.56       58.86      4.86 o 
   5 -11   3        4.14        8.27      2.68 o 
   6 -11   3        4.21       -0.82      2.27 o 
   7 -11   3        2.34        2.91      3.67 o 
   8 -11   3        0.12        0.51      3.83 o 
  -5 -10   3        0.80       -0.93      2.87 o 
  -4 -10   3        2.40        4.44      2.88 o 
  -3 -10   3        3.30        1.90      2.76 o 
  -2 -10   3        2.80        1.96      2.72 o 
  -1 -10   3       17.21       20.25      3.19 o 
   0 -10   3        7.83        6.19      2.54 o 
   1 -10   3       75.22       66.08      4.33 o 
   2 -10   3       21.24       11.45      2.74 o 
   3 -10   3      312.84      337.72     14.12 o 
   4 -10   3       62.09       54.00      3.95 o 
   5 -10   3        5.07        4.27      2.33 o 
   6 -10   3        7.22        7.11      2.49 o 
   7 -10   3        3.80        5.36      3.82 o 
   8 -10   3        0.85        2.98      3.91 o 
   9 -10   3        2.71        5.18      4.32 o 
  -6  -9   3        0.23        1.08      4.71 o 
  -5  -9   3        2.96        1.60      2.72 o 
  -4  -9   3       10.08       11.96      4.00 o 
  -3  -9   3       18.11       15.83      3.65 o 
  -2  -9   3        1.75       -1.67      2.54 o 
  -1  -9   3        6.59        8.07      2.79 o 
   0  -9   3      104.93       99.43      4.69 o 
   1  -9   3       33.30       22.31      2.97 o 
   2  -9   3      104.81       99.84      4.55 o 
   3  -9   3       28.01       24.79      2.91 o 
   4  -9   3        1.24       -0.03      2.14 o 
   5  -9   3       53.34       51.96      7.28 o 
   6  -9   3       24.35       18.59      3.52 o 
   7  -9   3        0.88        2.22      3.38 o 
   8  -9   3        0.07       -1.12      3.45 o 
   9  -9   3        2.87        8.03      4.57 o 
  10  -9   3        7.27        7.55      4.69 o 
  -7  -8   3        4.79        0.57      4.90 o 
  -6  -8   3        6.48        1.78      4.61 o 
  -5  -8   3        0.00        0.60      2.54 o 
  -4  -8   3        0.09        0.06      2.52 o 
  -3  -8   3        1.04        1.38      2.55 o 
  -2  -8   3       19.24       16.49      2.93 o 
  -1  -8   3        0.01        0.78      2.20 o 
   0  -8   3        1.81        0.40      2.17 o 
   1  -8   3      124.28      112.08      4.67 o 
   2  -8   3        9.55        8.35      3.28 o 
   3  -8   3      172.63      174.02      5.02 o 
   4  -8   3      248.87      212.08      5.35 o 
   5  -8   3        5.68        3.23      2.08 o 
   6  -8   3       23.22       18.29      2.54 o 
   7  -8   3        0.49        2.45      3.32 o 
   8  -8   3        3.24        2.42      3.49 o 
   9  -8   3       51.18       55.63      6.41 o 
  10  -8   3       19.39       14.34      5.13 o 
  -8  -7   3        2.33       -0.21      4.93 o 
  -7  -7   3        0.07       -4.88      4.21 o 
  -6  -7   3       10.97        6.76      4.47 o 
  -5  -7   3       48.90       38.88      3.67 o 
  -4  -7   3       10.67        7.03      2.71 o 
  -3  -7   3        9.29        4.30      2.42 o 
  -2  -7   3        8.91       14.17      2.63 o 
  -1  -7   3        0.40        1.20      1.98 o 
   0  -7   3      133.19      119.55      4.23 o 
   1  -7   3       11.14       12.72      2.18 o 
   2  -7   3       34.89       37.66      3.23 o 
   3  -7   3      202.04      224.76      7.86 o 
   4  -7   3       34.48       36.03      2.84 o 
   5  -7   3       17.22       15.63      2.37 o 
   6  -7   3        2.65       -0.65      1.83 o 
   7  -7   3       26.88       16.38      4.09 o 
   8  -7   3        4.82        6.05      3.94 o 
   9  -7   3        5.08        5.79      4.14 o 
  10  -7   3        1.45        2.34      4.33 o 
  -9  -6   3        2.58        6.79      5.12 o 
  -8  -6   3        1.54        2.75      4.87 o 
  -7  -6   3       33.44       27.33      5.53 o 
  -6  -6   3       14.47        7.05      4.20 o 
  -5  -6   3        4.02        8.15      4.51 o 
  -4  -6   3       10.65        6.19      2.56 o 
  -3  -6   3       78.83       56.57      3.86 o 
  -2  -6   3      166.39      188.13      4.99 o 
  -1  -6   3      231.21      276.34      6.24 o 
   0  -6   3      314.62      329.18      8.70 o 
   1  -6   3       18.58       26.93      3.52 o 
   2  -6   3       74.72      101.80      4.45 o 
   3  -6   3      206.27      235.80      4.68 o 
   4  -6   3       33.40       33.84      2.69 o 
   5  -6   3        5.85        6.94      2.00 o 
   6  -6   3        0.13        0.01      1.71 o 
   7  -6   3        8.47        8.08      3.81 o 
   8  -6   3        7.19        4.68      3.88 o 
   9  -6   3       66.27       73.53      7.10 o 
  10  -6   3       20.36       19.15      5.31 o 
  -9  -5   3        1.16       -1.54      4.53 o 
  -8  -5   3        1.01        5.00      4.56 o 
  -7  -5   3        6.07        1.46      4.18 o 
  -6  -5   3        0.36        0.16      3.75 o 
  -5  -5   3       29.46       27.48      4.40 o 
  -4  -5   3        7.32       13.74      2.44 o 
  -3  -5   3      602.58      652.56     10.80 o 
  -2  -5   3      643.28      682.21     18.11 o 
  -1  -5   3      772.55      611.26      7.13 o 
   0  -5   3      119.94      172.85      3.92 o 
   1  -5   3        0.01        0.93      1.34 o 
   2  -5   3       29.97       21.65      1.42 o 
   3  -5   3      819.38      929.15     13.53 o 
   4  -5   3        2.57        6.52      1.56 o 
   5  -5   3      146.12      103.15      7.20 o 
   6  -5   3       21.75       13.73      4.18 o 
   7  -5   3       57.41       62.89      6.54 o 
   8  -5   3       19.72       13.88      4.48 o 
   9  -5   3       43.86       45.73      6.24 o 
  10  -5   3        0.73        2.35      4.19 o 
 -10  -4   3        0.18        3.19      5.22 o 
  -9  -4   3        9.64        7.08      5.28 o 
  -8  -4   3        4.51       10.93      4.68 o 
  -7  -4   3       29.59       36.70      5.85 o 
  -6  -4   3       19.60       15.76      4.30 o 
  -5  -4   3        0.21        3.36      3.26 o 
  -4  -4   3        1.66        5.95      3.19 o 
  -3  -4   3      587.74      608.87     21.60 o 
  -1  -4   3      411.80      493.00      5.90 o 
   0  -4   3      133.30      147.27      5.66 o 
   1  -4   3      463.76      480.38      9.96 o 
   2  -4   3      245.91      362.28      3.64 o 
   3  -4   3      443.58      610.84     24.78 o 
   4  -4   3      322.47      349.77     11.50 o 
   5  -4   3        1.25        1.74      1.23 o 
   6  -4   3        0.73        2.90      3.52 o 
   7  -4   3       10.18        6.01      3.98 o 
   8  -4   3        5.26        5.58      3.55 o 
   9  -4   3        5.95       10.18      4.57 o 
  10  -4   3        0.50        4.48      4.18 o 
 -10  -3   3        0.42        1.36      4.65 o 
  -9  -3   3       14.53       20.31      5.26 o 
  -8  -3   3       75.61       66.99      7.08 o 
  -7  -3   3      120.83      109.40      7.25 o 
  -6  -3   3       65.32       67.55      6.53 o 
  -5  -3   3        0.23        4.46      2.88 o 
  -4  -3   3      308.83      294.19      7.79 o 
  -3  -3   3      226.89      242.73      6.49 o 
  -1  -3   3      561.05      486.50     25.50 o 
   0  -3   3      608.15      481.54      7.93 o 
   1  -3   3       31.55       36.99      1.75 o 
   3  -3   3       12.72       18.33      1.70 o 
   4  -3   3      651.17      634.86     24.77 o 
   5  -3   3        0.31       -0.69      0.98 o 
   6  -3   3       46.11       54.28      3.96 o 
   7  -3   3       28.73       23.43      4.33 o 
   8  -3   3      141.33      120.75      8.09 o 
   9  -3   3       35.42       32.23      5.47 o 
  10  -3   3        0.05        0.11      4.33 o 
 -11  -2   3        0.25       -0.54      4.47 o 
 -10  -2   3        4.52        8.42      5.22 o 
  -9  -2   3        0.59        0.88      4.34 o 
  -8  -2   3       85.38       68.44      6.70 o 
  -7  -2   3       39.37       37.01      5.41 o 
  -6  -2   3        2.92       -0.34      3.44 o 
  -5  -2   3      329.91      354.35      8.73 o 
  -4  -2   3       21.32       23.80      2.96 o 
  -3  -2   3     1080.52     1198.99     13.23 o 
  -2  -2   3       20.61       27.98      2.75 o 
  -1  -2   3     1907.36     1986.21     16.27 o 
   0  -2   3     1767.63     1721.36     14.58 o 
   1  -2   3      601.64      656.11     25.21 o 
   2  -2   3       74.11      122.36      9.16 o 
   3  -2   3      830.77      654.88     10.08 o 
   4  -2   3        0.03        2.01      1.81 o 
   5  -2   3       50.53       46.66      3.74 o 
   6  -2   3       45.13       53.04      4.00 o 
   7  -2   3       25.80       24.00      3.37 o 
   8  -2   3       62.85       72.62      7.29 o 
   9  -2   3       91.55       97.36      8.21 o 
  10  -2   3        0.07        5.30      4.73 o 
 -11  -1   3        9.31       15.74      5.64 o 
 -10  -1   3        0.04       -1.98      4.20 o 
  -9  -1   3       14.34       12.78      4.57 o 
  -8  -1   3       22.04       23.61      4.85 o 
  -7  -1   3        1.22        0.19      3.38 o 
  -6  -1   3       22.96       22.29      3.79 o 
  -5  -1   3       33.89       47.24      4.53 o 
  -4  -1   3      994.59     1121.83     13.06 o 
  -3  -1   3     3132.69     3371.48     25.01 o 
  -2  -1   3     3471.13     3548.70     25.01 o 
  -1  -1   3     3678.26     4241.87     29.07 o 
   0  -1   3     1955.32     1807.00     14.43 o 
   1  -1   3      961.90      905.98     30.09 o 
   2  -1   3      525.68      771.47     24.31 o 
   3  -1   3       46.52       43.90      2.91 o 
   4  -1   3     1269.64     1309.75     11.51 o 
   5  -1   3       30.25       27.01      3.74 o 
   6  -1   3       11.47       13.70      2.96 o 
   7  -1   3       40.26       38.71      3.83 o 
   8  -1   3        0.11       -0.46      2.84 o 
   9  -1   3        0.97        3.53      4.62 o 
  10  -1   3        0.64       -0.14      4.36 o 
 -11   0   3        1.95        4.56      3.26 o 
 -10   0   3       37.64       48.00      6.39 o 
  -9   0   3       47.74       46.10      5.75 o 
  -8   0   3        3.68        0.55      3.73 o 
  -7   0   3        2.63        1.61      3.65 o 
  -6   0   3       30.48       23.65      3.89 o 
  -5   0   3      128.63      174.58      6.01 o 
  -4   0   3       94.68      105.76      4.42 o 
  -3   0   3      124.59      101.96      4.10 o 
  -2   0   3       52.95       54.44      4.60 o 
  -1   0   3     5549.35     5418.61    209.98 o 
   0   0   3      581.69      505.30     12.79 o 
   1   0   3       11.02        7.30      1.08 o 
   2   0   3       52.15       78.40      3.14 o 
   3   0   3      976.56      921.56     18.11 o 
   4   0   3      293.34      277.01      5.65 o 
   5   0   3       17.23       20.50      3.08 o 
   6   0   3       31.57       33.43      3.75 o 
   7   0   3        5.62        5.29      2.96 o 
   8   0   3        3.40        1.13      2.99 o 
   9   0   3        2.55       -1.41      4.32 o 
  10   0   3        2.49       -1.37      5.07 o 
 -12   1   3        1.52       -1.41      4.85 o 
 -11   1   3        3.44        1.66      2.68 o 
 -10   1   3       15.33       20.04      3.15 o 
  -9   1   3       13.31       17.38      2.99 o 
  -8   1   3        0.28        0.23      2.32 o 
  -7   1   3        0.00       -1.82      2.04 o 
  -6   1   3      330.73      311.54      5.64 o 
  -5   1   3      186.37      175.23      4.17 o 
  -4   1   3      176.44      199.91      9.60 o 
  -3   1   3     9562.40     9753.14    286.40 o 
  -2   1   3      641.36      624.36      9.45 o 
  -1   1   3      309.59      327.76      6.10 o 
   0   1   3        7.78        6.62      1.04 o 
   1   1   3      148.81      186.02      7.30 o 
   2   1   3     1020.29     1219.28     30.92 o 
   3   1   3      503.58      666.16     24.67 o 
   4   1   3       51.67       56.66      3.31 o 
   5   1   3        0.06        0.47      2.51 o 
   6   1   3       32.24       38.74      3.99 o 
   7   1   3        0.41       -1.30      2.67 o 
   8   1   3       16.08       12.00      3.43 o 
   9   1   3        0.17       -2.25      4.79 o 
 -12   2   3       17.68       15.05      5.39 o 
 -11   2   3       26.83       34.79      3.86 o 
 -10   2   3        3.57        3.28      2.66 o 
  -9   2   3       27.28       30.98      3.49 o 
  -8   2   3       12.16       11.90      2.71 o 
  -7   2   3        0.88       -0.61      2.06 o 
  -6   2   3        2.98        0.27      1.78 o 
  -5   2   3      161.79      139.58     13.32 o 
  -4   2   3      288.32      366.70     18.60 o 
  -3   2   3      981.29     1092.21      7.86 o 
  -2   2   3       68.30       79.72      4.38 o 
  -1   2   3        7.27       13.19      2.42 o 
   0   2   3       19.35       26.13      3.00 o 
   1   2   3      262.93      216.39      8.56 o 
   2   2   3        0.88       -0.14      1.17 o 
   3   2   3      172.59      202.79      4.32 o 
   4   2   3        0.58        1.40      1.68 o 
   5   2   3       72.74       88.23      3.48 o 
   6   2   3        8.87        7.03      3.14 o 
   7   2   3        5.63        7.11      3.07 o 
   8   2   3        2.49        5.20      3.22 o 
   9   2   3        0.80        5.18      4.82 o 
 -12   3   3        2.29        3.11      4.53 o 
 -11   3   3       10.20       10.79      3.15 o 
 -10   3   3       14.34       11.79      2.90 o 
  -9   3   3       53.06       57.66      4.15 o 
  -8   3   3       34.88       38.10      3.34 o 
  -7   3   3       65.89       81.57      4.05 o 
  -6   3   3        0.04       -0.73      1.78 o 
  -5   3   3      115.48      115.91      4.35 o 
  -4   3   3        4.83        4.89      1.39 o 
  -3   3   3      211.47      206.10     11.15 o 
  -2   3   3       94.78       91.52      1.97 o 
  -1   3   3      844.45      725.21     18.62 o 
   0   3   3      176.05      161.13      3.72 o 
   1   3   3       44.94       41.52      2.23 o 
   2   3   3      251.22      256.21      4.81 o 
   3   3   3       70.95       86.52      3.22 o 
   4   3   3      238.90      278.11      5.55 o 
   5   3   3       94.80      101.65      3.87 o 
   6   3   3        3.24        8.46      3.04 o 
   7   3   3        7.02        7.65      3.21 o 
   8   3   3        3.09        2.86      3.22 o 
 -12   4   3        2.39        4.56      4.55 o 
 -11   4   3        4.92        5.33      2.95 o 
 -10   4   3       22.97       19.93      3.20 o 
  -9   4   3       48.58       51.47      4.04 o 
  -8   4   3       34.78       39.84      3.46 o 
  -7   4   3       46.78       42.03      3.62 o 
  -6   4   3        9.63        8.33      2.23 o 
  -5   4   3       17.61       14.47      2.01 o 
  -4   4   3      342.54      325.86     25.77 o 
  -3   4   3      241.26      194.11      6.47 o 
  -2   4   3       18.20       11.35      1.32 o 
  -1   4   3       49.38       55.01      2.48 o 
   0   4   3       34.70       35.12      2.49 o 
   1   4   3       80.17       87.49      2.88 o 
   2   4   3       60.55       74.18      3.07 o 
   3   4   3      448.74      430.70      5.88 o 
   4   4   3       16.09       12.33      2.31 o 
   5   4   3       35.05       38.39      3.00 o 
   6   4   3        0.19        2.37      2.98 o 
   7   4   3        0.64        0.02      2.94 o 
 -12   5   3        0.36       -2.30      4.17 o 
 -11   5   3        3.15        1.96      2.73 o 
 -10   5   3        0.03       -0.80      2.46 o 
  -9   5   3        1.82        3.22      2.50 o 
  -8   5   3        5.74        7.88      2.54 o 
  -7   5   3        1.17       -0.45      2.13 o 
  -6   5   3        3.06        3.46      2.09 o 
  -5   5   3       14.82       16.26      2.15 o 
  -4   5   3      123.73       95.77      7.22 o 
  -3   5   3     1029.48      988.43     60.45 o 
  -2   5   3       27.14       31.04      2.48 o 
  -1   5   3      142.44      150.78      8.80 o 
   0   5   3       74.17       80.08      4.08 o 
   1   5   3       63.31       60.03      2.98 o 
   2   5   3      155.01      163.92      4.19 o 
   3   5   3        2.50        2.94      2.00 o 
   4   5   3       52.22       64.31      3.56 o 
   5   5   3       15.22       20.25      2.65 o 
   6   5   3        0.10        3.95      3.08 o 
   7   5   3        0.03       -1.45      3.17 o 
 -11   6   3        1.54        3.63      2.80 o 
 -10   6   3       10.78        9.08      2.85 o 
  -9   6   3       36.46       44.72      3.70 o 
  -8   6   3       11.67       12.50      2.61 o 
  -7   6   3       16.21       14.88      2.54 o 
  -6   6   3        5.69        5.52      2.18 o 
  -5   6   3        0.34       -1.69      1.70 o 
  -4   6   3       41.11       44.00      2.98 o 
  -3   6   3       56.87       57.33      3.18 o 
  -2   6   3        0.14        3.04      1.79 o 
  -1   6   3       30.48       22.25      3.14 o 
   0   6   3        8.89       12.86      1.93 o 
   1   6   3        7.54        9.91      2.05 o 
   2   6   3       32.78       44.36      2.88 o 
   3   6   3       96.58       93.94      3.83 o 
   4   6   3        0.87        0.27      2.06 o 
   5   6   3        0.14       -0.43      2.15 o 
   6   6   3        7.50        6.84      3.34 o 
 -11   7   3        0.35       -0.65      3.79 o 
 -10   7   3        0.82       -0.72      3.85 o 
  -9   7   3        6.53        5.96      4.24 o 
  -8   7   3        4.23        7.21      4.00 o 
  -7   7   3       28.89       33.04      5.11 o 
  -6   7   3        0.01        0.33      4.00 o 
  -5   7   3        1.33        0.04      3.95 o 
  -4   7   3       31.54       23.74      4.45 o 
  -3   7   3       89.53       67.68      6.34 o 
  -2   7   3        2.92        9.24      4.08 o 
  -1   7   3       30.60       24.79      2.97 o 
   0   7   3       13.90       17.79      2.80 o 
   1   7   3       75.23       61.83      5.16 o 
   2   7   3      128.27      127.24      6.09 o 
   3   7   3        3.20        4.97      3.72 o 
   4   7   3        2.12        6.07      3.73 o 
   5   7   3        0.73       -0.65      3.26 o 
 -10   8   3        4.83        5.69      4.32 o 
  -9   8   3       11.04       18.13      5.03 o 
  -8   8   3        1.27        2.21      4.05 o 
  -7   8   3        2.22       -0.09      3.65 o 
  -6   8   3        0.00        3.29      3.72 o 
  -5   8   3        1.02        0.11      3.62 o 
  -4   8   3        6.96        6.68      3.72 o 
  -3   8   3        4.91        9.09      4.14 o 
  -2   8   3        1.62        3.51      3.78 o 
  -1   8   3        5.20        7.37      3.89 o 
   0   8   3        5.52        3.64      3.71 o 
   1   8   3        3.79        6.15      4.00 o 
   2   8   3        0.20       -1.13      3.74 o 
   3   8   3        0.01       -1.83      3.46 o 
   4   8   3        6.60        8.33      4.41 o 
  -9   9   3        5.32        1.22      4.16 o 
  -8   9   3       13.86       16.59      5.28 o 
  -7   9   3       23.06       40.16      6.16 o 
  -6   9   3       12.87       12.11      4.34 o 
  -5   9   3        0.18       -1.21      3.44 o 
  -4   9   3       13.91        8.70      4.10 o 
  -3   9   3        1.22        3.61      3.78 o 
  -2   9   3        1.01        1.27      4.12 o 
  -1   9   3       11.67        6.60      3.97 o 
   0   9   3        3.37       -1.37      3.69 o 
   1   9   3        7.79        4.16      3.97 o 
   2   9   3        0.38       -1.63      3.80 o 
  -8  10   3        0.40       -0.89      4.12 o 
  -7  10   3        2.93        2.96      4.10 o 
  -6  10   3        2.36        2.17      4.11 o 
  -5  10   3        0.49        0.01      4.17 o 
  -4  10   3        1.80       -0.21      3.64 o 
  -3  10   3        0.41        4.66      4.12 o 
  -2  10   3        0.23        2.85      4.15 o 
  -1  10   3        0.01        2.71      3.85 o 
   0  10   3        6.07        3.61      3.98 o 
  -6  11   3        1.46        3.59      4.79 o 
  -5  11   3        0.17       -2.47      3.84 o 
  -4  11   3        1.92       -1.90      3.69 o 
  -3  11   3        0.31        4.75      4.21 o 
   1 -13   4        0.75        1.58      2.78 o 
   2 -13   4        0.02       -1.00      2.67 o 
   3 -13   4       10.32       10.47      3.09 o 
   4 -13   4       15.26       17.96      3.60 o 
  -2 -12   4        1.54        0.56      3.04 o 
  -1 -12   4        0.72       -1.30      2.72 o 
   0 -12   4        4.50        3.32      2.86 o 
   1 -12   4        0.62        0.23      2.50 o 
   2 -12   4        3.06        3.34      2.60 o 
   3 -12   4        0.47        0.58      2.46 o 
   4 -12   4        3.38        3.19      2.61 o 
   5 -12   4        0.58       -0.31      2.39 o 
   6 -12   4        1.06       -2.10      3.61 o 
   7 -12   4        0.00       -3.21      3.62 o 
  -4 -11   4        5.74        4.34      3.47 o 
  -3 -11   4        0.00       -3.79      3.12 o 
  -2 -11   4        1.55        2.47      2.94 o 
  -1 -11   4        1.16        1.86      2.75 o 
   0 -11   4        0.01       -3.48      2.32 o 
   1 -11   4       35.38       34.46      3.73 o 
   2 -11   4        9.37       13.73      2.94 o 
   3 -11   4       68.97       80.44      4.96 o 
   4 -11   4       12.43       10.86      2.72 o 
   5 -11   4        2.62        4.55      2.41 o 
   6 -11   4        0.82        0.01      3.50 o 
   7 -11   4        0.20        2.64      3.89 o 
   8 -11   4        0.71        1.78      3.88 o 
  -5 -10   4       13.39       14.42      3.38 o 
  -4 -10   4        0.66        0.16      2.69 o 
  -3 -10   4       23.37       18.72      3.45 o 
  -2 -10   4        7.52        4.69      2.81 o 
  -1 -10   4        4.48        4.45      2.58 o 
   0 -10   4        0.36        0.02      2.30 o 
   1 -10   4       40.55       35.58      3.55 o 
   2 -10   4      202.29      189.93      6.04 o 
   3 -10   4      257.12      277.90      6.83 o 
   4 -10   4        8.95        9.43      2.52 o 
   5 -10   4       33.43       36.09      4.58 o 
   6 -10   4       10.19        7.98      3.98 o 
   7 -10   4        4.53        2.77      3.69 o 
   8 -10   4        1.70        1.73      3.97 o 
   9 -10   4        0.41       -0.40      3.92 o 
  -6  -9   4       11.68        8.29      5.05 o 
  -5  -9   4        1.12        0.47      2.57 o 
  -4  -9   4       71.89       85.31      5.04 o 
  -3  -9   4       21.62       25.64      3.55 o 
  -2  -9   4        6.83        2.66      2.56 o 
  -1  -9   4        3.03        2.04      2.36 o 
   0  -9   4       47.07       51.21      4.03 o 
   1  -9   4       59.37       53.05      3.98 o 
   2  -9   4       43.00       40.42      3.45 o 
   3  -9   4       27.97       30.96      5.33 o 
   4  -9   4       46.64       47.30      3.76 o 
   5  -9   4       13.45       13.25      2.49 o 
   6  -9   4        1.80        3.94      3.62 o 
   7  -9   4        0.01        0.50      3.34 o 
   8  -9   4        0.22       -1.33      3.61 o 
   9  -9   4        0.95        1.61      4.01 o 
  -7  -8   4        9.27        4.95      5.25 o 
  -6  -8   4        8.75        9.74      5.08 o 
  -5  -8   4        3.86        4.84      2.71 o 
  -4  -8   4        0.28        0.41      2.37 o 
  -3  -8   4        0.54        6.97      2.77 o 
  -2  -8   4        0.11       -0.32      2.44 o 
  -1  -8   4       86.85       67.25      4.66 o 
   0  -8   4       57.06       52.73      3.63 o 
   1  -8   4       81.62       70.49      4.01 o 
   2  -8   4      220.90      215.72     10.06 o 
   3  -8   4      406.80      414.78      8.46 o 
   4  -8   4        5.50        6.83      2.23 o 
   5  -8   4       32.21       28.54      2.86 o 
   6  -8   4       30.25       30.27      4.93 o 
   7  -8   4        6.24        8.00      4.03 o 
   8  -8   4       18.81       16.05      4.59 o 
   9  -8   4       24.37       31.53      5.64 o 
  10  -8   4        0.81       -1.68      4.23 o 
  -8  -7   4        2.68        3.00      5.03 o 
  -7  -7   4       23.80       31.18      6.04 o 
  -6  -7   4      100.35      102.39      7.73 o 
  -5  -7   4        5.71        6.21      4.21 o 
  -4  -7   4      108.84      102.79      4.91 o 
  -3  -7   4       13.10       12.15      2.61 o 
  -2  -7   4       25.35       20.29      3.01 o 
  -1  -7   4        5.65        4.03      2.06 o 
   0  -7   4        7.67        8.82      2.11 o 
   1  -7   4        6.75        6.05      1.94 o 
   2  -7   4       67.88       68.57      3.67 o 
   3  -7   4      315.39      299.54     23.30 o 
   4  -7   4       44.07       32.69      2.86 o 
   5  -7   4       14.59       17.88      2.36 o 
   6  -7   4       12.38       18.69      4.17 o 
   7  -7   4        6.83        5.15      3.71 o 
   8  -7   4       32.00       32.74      5.40 o 
   9  -7   4        0.91        3.87      3.94 o 
  10  -7   4        0.05        0.86      4.00 o 
  -9  -6   4        2.52       -1.52      4.68 o 
  -8  -6   4       25.96       25.97      5.80 o 
  -7  -6   4        0.36        2.17      4.15 o 
  -6  -6   4       17.25       12.12      4.42 o 
  -5  -6   4        2.63        3.06      4.24 o 
  -4  -6   4       13.29       18.26      2.87 o 
  -3  -6   4        1.75        3.04      2.23 o 
  -2  -6   4        2.97        0.65      1.84 o 
  -1  -6   4        0.36        0.41      1.64 o 
   0  -6   4      161.57      203.81      8.96 o 
   1  -6   4        9.24        6.80      1.11 o 
   2  -6   4       71.62       47.26      2.16 o 
   3  -6   4        0.59        0.03      1.27 o 
   4  -6   4        6.66        3.26      1.69 o 
   5  -6   4       60.50       74.23      3.23 o 
   6  -6   4        3.16        0.87      3.55 o 
   7  -6   4       21.05       26.30      4.64 o 
   8  -6   4       10.00       10.83      4.17 o 
   9  -6   4       28.06       32.63      5.76 o 
  10  -6   4        1.13        3.45      4.16 o 
 -10  -5   4        0.02       -0.24      4.79 o 
  -9  -5   4        4.67        4.47      5.12 o 
  -8  -5   4        5.45       -0.77      4.58 o 
  -7  -5   4      183.97      220.11      9.92 o 
  -6  -5   4       29.72       34.57      5.31 o 
  -5  -5   4        0.17        2.93      3.90 o 
  -4  -5   4       46.18       39.47      4.89 o 
  -3  -5   4      267.23      233.34      5.18 o 
  -2  -5   4       10.59       13.74      2.00 o 
  -1  -5   4      631.69      616.25     24.14 o 
   0  -5   4        1.57        3.54      0.93 o 
   1  -5   4        8.59       17.75      1.37 o 
   2  -5   4      134.98      163.45      2.91 o 
   3  -5   4        2.79        1.45      1.15 o 
   4  -5   4       29.71       51.15      2.26 o 
   5  -5   4       94.79      103.00      5.22 o 
   6  -5   4        1.86        0.64      2.35 o 
   7  -5   4        3.07       -1.07      3.85 o 
   8  -5   4       32.20       33.65      5.26 o 
   9  -5   4       12.58        9.07      4.42 o 
  10  -5   4        0.51        0.13      3.95 o 
 -10  -4   4        2.69        4.80      5.22 o 
  -9  -4   4       52.83       50.74      6.73 o 
  -8  -4   4       30.72       28.22      5.58 o 
  -7  -4   4       19.78       19.45      5.13 o 
  -6  -4   4        7.52        3.68      3.56 o 
  -5  -4   4       13.40       27.27      4.28 o 
  -4  -4   4      273.05      269.92      8.02 o 
  -3  -4   4      303.72      336.06      8.00 o 
  -2  -4   4        3.64       -0.30      1.81 o 
  -1  -4   4        4.29        0.82      1.23 o 
   0  -4   4      295.52      237.28      4.93 o 
   1  -4   4       72.41       55.86      2.06 o 
   2  -4   4     1617.94     1488.49     40.44 o 
   3  -4   4       76.97       92.31      2.17 o 
   4  -4   4       48.57       58.20      5.95 o 
   5  -4   4       19.42       32.26      3.04 o 
   6  -4   4        2.90        5.92      2.59 o 
   7  -4   4       52.46       53.43      4.60 o 
   8  -4   4       51.98       46.03      5.62 o 
   9  -4   4        0.13       -4.11      4.16 o 
  10  -4   4        8.08       10.57      4.96 o 
 -11  -3   4        2.98        3.66      5.35 o 
 -10  -3   4       40.50       46.97      6.74 o 
  -9  -3   4        0.03        1.37      3.95 o 
  -8  -3   4        6.12        3.92      3.99 o 
  -7  -3   4       47.13       49.88      5.78 o 
  -6  -3   4        0.43        0.20      3.12 o 
  -5  -3   4       11.55       13.73      3.41 o 
  -4  -3   4       10.55       28.89      3.49 o 
  -3  -3   4      171.66      121.72      4.84 o 
  -2  -3   4       76.60       73.63      4.01 o 
  -1  -3   4      808.09      758.94      9.94 o 
   0  -3   4       13.19       21.33      1.69 o 
   1  -3   4      176.82      223.64      5.32 o 
   2  -3   4      120.34      122.08      3.43 o 
   3  -3   4      124.01       68.35      3.61 o 
   4  -3   4       97.87      119.02     11.67 o 
   5  -3   4       14.17       12.70      2.54 o 
   6  -3   4       27.62       32.41      3.63 o 
   7  -3   4       28.88       51.11      4.20 o 
   8  -3   4        1.74        0.92      2.81 o 
   9  -3   4        6.85        4.47      3.99 o 
  10  -3   4        0.27        0.82      4.78 o 
 -11  -2   4        9.29        6.49      5.14 o 
 -10  -2   4        0.03        0.07      4.36 o 
  -9  -2   4        0.16        0.30      3.92 o 
  -8  -2   4      274.25      254.47      9.81 o 
  -7  -2   4       51.98       58.15      6.37 o 
  -6  -2   4       90.68       85.40      6.25 o 
  -5  -2   4       84.09       81.48      5.34 o 
  -4  -2   4      111.81      156.47      5.74 o 
  -3  -2   4      106.54       92.17      4.24 o 
  -2  -2   4        1.84        0.77      1.72 o 
  -1  -2   4       75.96       66.66      3.53 o 
   0  -2   4     1391.78     1724.41     15.17 o 
   2  -2   4     2935.28     2523.97    126.91 o 
   3  -2   4       53.44       46.55      3.08 o 
   4  -2   4        9.88       10.72      3.26 o 
   5  -2   4       11.83        5.97      2.45 o 
   6  -2   4        1.54       -0.17      2.76 o 
   7  -2   4       45.64       45.22      4.03 o 
   8  -2   4      161.00      156.51      6.31 o 
   9  -2   4        2.15        0.06      4.55 o 
  10  -2   4        2.06        4.86      5.09 o 
 -11  -1   4        7.14       14.47      5.21 o 
 -10  -1   4       17.54       14.19      4.84 o 
  -9  -1   4        0.00       -1.16      4.06 o 
  -8  -1   4       39.21       38.02      5.68 o 
  -7  -1   4      102.88      124.36      7.25 o 
  -6  -1   4       41.22       43.35      5.05 o 
  -5  -1   4        9.54       13.84      2.96 o 
  -4  -1   4     1580.77     1527.02     15.56 o 
  -3  -1   4      700.13      833.12      9.89 o 
  -2  -1   4     1245.20     1407.98     12.71 o 
  -1  -1   4       56.60       55.57      2.90 o 
   0  -1   4      683.17      678.84     28.36 o 
   1  -1   4      433.81      442.73     19.39 o 
   2  -1   4      101.14      152.87      2.29 o 
   3  -1   4       11.76       15.05      2.06 o 
   4  -1   4       49.14       57.11      5.09 o 
   5  -1   4       44.96       46.59      3.78 o 
   6  -1   4       32.31       32.81      3.64 o 
   7  -1   4        1.75        1.83      2.81 o 
   8  -1   4       43.35       48.52      4.38 o 
   9  -1   4        2.71        3.77      4.77 o 
 -12   0   4        2.86        3.61      5.17 o 
 -11   0   4        0.39        3.32      2.70 o 
 -10   0   4        4.21        2.76      4.26 o 
  -9   0   4       74.07       74.83      6.91 o 
  -8   0   4       16.48       21.36      4.82 o 
  -7   0   4        7.24        7.89      3.62 o 
  -6   0   4       34.36       43.85      4.97 o 
  -5   0   4       12.53        8.72      2.62 o 
  -4   0   4     1991.99     2379.27     19.73 o 
  -3   0   4       28.05       32.68      4.37 o 
  -2   0   4      191.94      207.14     11.55 o 
  -1   0   4       30.85       31.15      3.30 o 
   0   0   4      156.79      155.27      2.47 o 
   1   0   4      148.04       77.60      2.09 o 
   2   0   4      218.24      142.86      2.98 o 
   3   0   4      111.40      118.07      2.69 o 
   4   0   4        1.12       -0.45      1.22 o 
   5   0   4        3.03        5.31      2.53 o 
   6   0   4        4.05        4.44      2.82 o 
   7   0   4        8.37       10.27      3.16 o 
   8   0   4        3.11        3.80      3.10 o 
   9   0   4        0.05       -0.15      3.20 o 
 -12   1   4        0.52       -0.53      2.73 o 
 -11   1   4        2.04        3.53      2.78 o 
 -10   1   4       10.16       11.50      2.88 o 
  -9   1   4        9.02        4.29      2.57 o 
  -8   1   4       56.83       57.37      6.25 o 
  -7   1   4       31.62       32.41      3.18 o 
  -6   1   4       22.56       16.58      2.29 o 
  -5   1   4      653.03      707.56     36.52 o 
  -4   1   4      974.69      824.61     33.15 o 
  -3   1   4      475.14      569.95      7.92 o 
  -2   1   4     1409.53     1431.10     14.69 o 
  -1   1   4       10.98       10.65      2.24 o 
   0   1   4        0.19        0.06      0.87 o 
   1   1   4      134.32      108.82      4.16 o 
   2   1   4      584.70      615.63     24.15 o 
   3   1   4        3.19        2.18      1.38 o 
   4   1   4       10.25        7.68      1.73 o 
   5   1   4       14.61       10.81      2.87 o 
   6   1   4        2.90        2.56      2.74 o 
   7   1   4        1.45       -0.18      2.92 o 
   8   1   4        2.69        3.76      3.19 o 
   9   1   4        2.25        0.90      3.45 o 
 -12   2   4        1.85       -0.12      2.85 o 
 -11   2   4       16.36       18.03      3.30 o 
 -10   2   4        1.78        1.43      2.56 o 
  -9   2   4       14.16       14.39      2.91 o 
  -8   2   4        7.81        6.28      2.54 o 
  -7   2   4        9.45        6.23      2.33 o 
  -6   2   4      128.03      149.40     10.56 o 
  -5   2   4      201.77      209.29     13.55 o 
  -4   2   4      317.35      258.51      7.56 o 
  -3   2   4        0.81        1.26      0.90 o 
  -2   2   4      165.24      145.26      5.24 o 
  -1   2   4      378.21      411.62      7.96 o 
   0   2   4      207.84      194.39      6.29 o 
   1   2   4      204.31      206.67     12.83 o 
   2   2   4       74.35       50.03      2.54 o 
   3   2   4       56.69       42.07      2.61 o 
   4   2   4       15.39       11.63      2.02 o 
   5   2   4        0.59        0.03      2.64 o 
   6   2   4        0.02        3.00      2.80 o 
   7   2   4       15.43       13.93      3.55 o 
   8   2   4        1.73        0.80      3.15 o 
 -12   3   4        9.83        9.50      3.25 o 
 -11   3   4        5.95        6.49      2.93 o 
 -10   3   4        0.07       -0.89      2.49 o 
  -9   3   4        5.68        6.29      2.57 o 
  -8   3   4       15.76       16.90      2.95 o 
  -7   3   4        0.01       -0.90      2.09 o 
  -6   3   4        0.01        0.05      1.91 o 
  -5   3   4      479.80      444.04     30.64 o 
  -4   3   4        3.54        4.06      1.35 o 
  -3   3   4        4.11        7.00      2.63 o 
  -2   3   4      413.73      410.35      8.81 o 
  -1   3   4      125.54      112.05      5.36 o 
   0   3   4       17.91       19.21      1.54 o 
   1   3   4       17.59       20.31      2.15 o 
   2   3   4        7.51        9.13      1.84 o 
   3   3   4       70.65       60.84      3.11 o 
   4   3   4        0.00       -1.13      1.80 o 
   5   3   4        1.40        4.63      2.81 o 
   6   3   4        0.73       -0.42      2.78 o 
   7   3   4        0.28       -0.32      2.93 o 
 -12   4   4        2.20        4.13      3.11 o 
 -11   4   4        3.96        2.66      2.80 o 
 -10   4   4        2.67        1.34      2.56 o 
  -9   4   4       18.44       24.16      3.10 o 
  -8   4   4       12.54       11.21      2.66 o 
  -7   4   4      109.38      111.80     10.66 o 
  -6   4   4        1.15        1.46      1.93 o 
  -5   4   4        0.29        1.57      1.68 o 
  -4   4   4        8.54       11.40      1.96 o 
  -3   4   4        0.15        0.55      3.12 o 
  -2   4   4      231.28      191.29      7.18 o 
  -1   4   4        9.86        4.74      3.00 o 
   0   4   4        5.44        6.99      2.04 o 
   1   4   4        1.10        2.05      1.65 o 
   2   4   4       50.81       41.75      2.61 o 
   3   4   4       21.22       16.58      2.27 o 
   4   4   4       31.39       42.49      2.92 o 
   5   4   4        1.66        5.21      2.85 o 
   6   4   4        2.30        0.39      2.96 o 
   7   4   4        0.15       -0.77      3.08 o 
 -11   5   4        1.82        1.09      2.70 o 
 -10   5   4        5.06        4.98      2.76 o 
  -9   5   4        5.34        4.44      2.47 o 
  -8   5   4       24.88       21.29      2.94 o 
  -7   5   4       34.95       31.78      3.89 o 
  -6   5   4       13.55       14.49      2.29 o 
  -5   5   4      129.72      126.30      4.89 o 
  -4   5   4      154.69      193.31      8.30 o 
  -3   5   4       26.74       34.49      4.75 o 
  -2   5   4        0.86       -1.73      3.09 o 
  -1   5   4        1.15        0.35      2.02 o 
   0   5   4       15.81       16.59      1.94 o 
   1   5   4      202.50      180.19      4.11 o 
   2   5   4      123.81      118.60      3.88 o 
   3   5   4      114.79      127.71      4.19 o 
   4   5   4        2.83        1.88      2.08 o 
   5   5   4        0.36       -2.09      2.73 o 
   6   5   4        0.35       -3.84      2.91 o 
 -11   6   4        1.26       -1.98      3.89 o 
 -10   6   4        0.46        2.56      3.98 o 
  -9   6   4       34.02       44.82      5.87 o 
  -8   6   4        0.06        0.42      3.69 o 
  -7   6   4       47.91       50.14      6.05 o 
  -6   6   4        1.27        0.12      3.86 o 
  -5   6   4        2.88        5.97      4.45 o 
  -4   6   4        4.45        7.02      4.15 o 
  -3   6   4        0.06       -1.56      3.63 o 
  -2   6   4      101.57       79.46      6.84 o 
  -1   6   4       67.08       60.79      7.06 o 
   0   6   4        5.65        8.93      2.60 o 
   1   6   4       96.43       98.73      4.69 o 
   2   6   4        8.47        7.29      2.63 o 
   3   6   4        3.01        4.79      2.60 o 
   4   6   4        1.41        0.49      2.53 o 
   5   6   4       10.38       10.86      4.80 o 
 -11   7   4        3.84        4.03      4.31 o 
 -10   7   4        0.07       -0.24      3.78 o 
  -9   7   4       12.03       12.27      4.55 o 
  -8   7   4        0.13        3.58      4.28 o 
  -7   7   4        9.65        3.91      4.02 o 
  -6   7   4       12.36       17.57      4.69 o 
  -5   7   4        0.95       -2.55      3.58 o 
  -4   7   4       31.32       46.50      5.76 o 
  -3   7   4        1.68        2.16      3.44 o 
  -2   7   4       12.87       14.98      2.74 o 
  -1   7   4        3.89        2.43      2.28 o 
   0   7   4        1.78        1.59      2.32 o 
   1   7   4       93.23      103.50      5.12 o 
   2   7   4       21.37       25.34      3.62 o 
   3   7   4        0.22       -0.95      3.44 o 
   4   7   4        1.21        3.87      3.79 o 
 -10   8   4        0.22        0.33      4.20 o 
  -9   8   4        0.12       -5.36      3.57 o 
  -8   8   4        0.15       -2.59      3.87 o 
  -7   8   4        0.01        2.11      4.55 o 
  -6   8   4        4.07        5.57      4.52 o 
  -5   8   4        3.81        3.07      3.61 o 
  -4   8   4       11.42        9.12      4.04 o 
  -3   8   4        0.00       -0.87      3.66 o 
  -2   8   4       14.42       12.75      4.62 o 
  -1   8   4        9.02       14.89      4.75 o 
   0   8   4        4.79        3.35      4.26 o 
   1   8   4       19.34       18.07      4.61 o 
   2   8   4        0.90       -2.50      3.73 o 
   3   8   4        3.49        5.47      4.14 o 
  -9   9   4        5.35        7.06      4.62 o 
  -8   9   4        0.37       -0.20      4.43 o 
  -7   9   4        1.77        4.84      4.38 o 
  -6   9   4        8.74        7.42      4.26 o 
  -5   9   4        0.63        2.01      3.83 o 
  -4   9   4        6.50       14.15      4.95 o 
  -3   9   4        0.49        2.03      3.68 o 
  -2   9   4        0.83        2.56      4.26 o 
  -1   9   4        2.87        4.18      4.21 o 
   0   9   4        0.54       -0.93      3.59 o 
   1   9   4        0.27        1.27      3.59 o 
  -7  10   4        5.65        7.88      4.99 o 
  -6  10   4        2.15        3.69      4.91 o 
  -5  10   4        0.44        0.24      3.97 o 
  -4  10   4        2.56        3.74      4.60 o 
  -3  10   4        0.18        2.66      4.00 o 
  -2  10   4        1.96        4.56      4.15 o 
  -1  10   4        0.57        2.49      4.39 o 
   0 -13   5        0.18        0.87      2.86 o 
   1 -13   5        0.02       -1.92      2.67 o 
   2 -13   5        0.74        2.31      2.70 o 
   3 -13   5        7.48       11.06      3.16 o 
   4 -13   5        5.56        3.85      2.76 o 
  -2 -12   5        0.09       -1.47      3.17 o 
  -1 -12   5        1.00       -1.84      2.64 o 
   0 -12   5        0.76        0.51      2.57 o 
   1 -12   5        0.00        0.57      2.57 o 
   2 -12   5        0.53       -1.45      2.47 o 
   3 -12   5        0.69       -0.36      2.51 o 
   4 -12   5        3.37        4.97      2.68 o 
   5 -12   5        0.97       -1.55      3.51 o 
   6 -12   5        0.00       -2.52      3.76 o 
  -4 -11   5        3.93        3.53      4.38 o 
  -3 -11   5        5.41        5.82      3.05 o 
  -2 -11   5        4.87        2.36      2.84 o 
  -1 -11   5        0.19        3.33      2.76 o 
   0 -11   5        5.78        3.08      2.62 o 
   1 -11   5       29.37       28.22      3.44 o 
   2 -11   5        0.54       -0.04      2.38 o 
   3 -11   5        1.32        1.39      2.42 o 
   4 -11   5        7.81        9.34      2.70 o 
   5 -11   5        3.87        4.65      3.97 o 
   6 -11   5        0.10        1.19      3.72 o 
   7 -11   5        2.45       -0.96      3.80 o 
   8 -11   5        0.30        0.94      4.11 o 
  -6 -10   5       13.98       14.18      5.89 o 
  -5 -10   5       12.72       11.52      5.13 o 
  -4 -10   5        1.73        3.95      2.96 o 
  -3 -10   5        3.31        1.90      2.77 o 
  -2 -10   5        3.15        2.27      2.61 o 
  -1 -10   5       49.81       34.30      3.65 o 
   0 -10   5       26.25       36.30      3.64 o 
   1 -10   5       27.41       34.87      4.40 o 
   2 -10   5       24.25       21.07      3.04 o 
   3 -10   5        0.39        1.64      2.38 o 
   4 -10   5        2.18        0.36      2.16 o 
   5 -10   5        0.29       -0.02      3.30 o 
   6 -10   5        2.73        2.29      3.86 o 
   7 -10   5       14.41       14.68      4.66 o 
   8 -10   5        0.37        1.55      3.78 o 
  -7  -9   5        3.39       -0.31      5.32 o 
  -6  -9   5       17.21       14.68      5.41 o 
  -5  -9   5        0.19        3.28      4.21 o 
  -4  -9   5       11.67       12.64      3.03 o 
  -3  -9   5       47.43       48.74      4.16 o 
  -2  -9   5        4.47        6.22      2.76 o 
  -1  -9   5       21.20       20.12      3.15 o 
   0  -9   5        8.16       11.85      2.79 o 
   1  -9   5       67.55       76.76      6.03 o 
   2  -9   5       82.59       75.99      4.33 o 
   3  -9   5      142.45      136.55      5.84 o 
   4  -9   5        1.48        1.00      2.22 o 
   5  -9   5        3.08        0.76      3.22 o 
   6  -9   5        2.48        4.58      3.48 o 
   7  -9   5        5.96        9.96      4.42 o 
   8  -9   5        1.12       -1.00      3.96 o 
   9  -9   5        1.65        0.96      3.99 o 
  -8  -8   5        3.56        1.60      5.39 o 
  -7  -8   5       15.95       12.60      5.38 o 
  -6  -8   5        2.08        0.84      4.48 o 
  -5  -8   5        9.61       -0.41      3.78 o 
  -4  -8   5        5.10        0.74      2.43 o 
  -3  -8   5        0.92        0.65      2.34 o 
  -2  -8   5      127.43      112.15      6.15 o 
  -1  -8   5       80.63       60.94      5.79 o 
   0  -8   5      182.70      200.00      5.55 o 
   1  -8   5        5.10        1.60      2.12 o 
   2  -8   5       39.60       45.99      3.70 o 
   3  -8   5        0.39        0.95      2.33 o 
   4  -8   5       51.17       57.41      3.81 o 
   5  -8   5        4.75        1.47      3.22 o 
   6  -8   5       19.01       26.32      4.85 o 
   7  -8   5       28.93       30.88      5.35 o 
   8  -8   5       13.67       12.45      4.54 o 
   9  -8   5        4.91        5.82      4.17 o 
  -8  -7   5        7.14        9.26      5.01 o 
  -7  -7   5       13.75        8.61      4.77 o 
  -6  -7   5       14.37       15.92      4.59 o 
  -5  -7   5        7.12       11.24      4.59 o 
  -4  -7   5        5.93        5.10      3.85 o 
  -3  -7   5        4.71        3.90      2.40 o 
  -2  -7   5       80.30       62.98      3.96 o 
  -1  -7   5       24.70       19.46      2.53 o 
   0  -7   5       46.32       38.04      3.02 o 
   1  -7   5       16.26       13.83      1.45 o 
   2  -7   5      334.72      315.61      6.81 o 
   3  -7   5       32.29       29.41      2.64 o 
   4  -7   5       14.68       16.61      1.97 o 
   5  -7   5        0.44        2.41      3.68 o 
   6  -7   5        6.75        3.95      3.82 o 
   7  -7   5      142.40      147.50      8.29 o 
   8  -7   5        8.43        6.23      3.88 o 
   9  -7   5        4.30        5.21      4.47 o 
  -9  -6   5        9.16        8.34      5.24 o 
  -8  -6   5        0.03        1.68      4.63 o 
  -7  -6   5      108.05      106.12      7.97 o 
  -6  -6   5        0.31        2.40      3.81 o 
  -5  -6   5        0.19       -0.62      3.78 o 
  -4  -6   5       58.41       55.99      6.00 o 
  -3  -6   5       21.67       32.61      4.55 o 
  -2  -6   5       87.09      122.34      4.19 o 
  -1  -6   5       82.31      116.69      5.34 o 
   0  -6   5       90.67      124.47      2.59 o 
   1  -6   5      603.92      737.32      6.61 o 
   2  -6   5        0.27        0.64      1.26 o 
   3  -6   5        0.00        1.16      1.41 o 
   4  -6   5        3.16        0.49      1.46 o 
   5  -6   5        2.40        0.70      2.40 o 
   6  -6   5       21.10       20.28      3.96 o 
   7  -6   5        6.58        5.74      3.80 o 
   8  -6   5       12.57        9.62      4.33 o 
   9  -6   5        0.06       -0.72      4.21 o 
  10  -6   5        0.64        0.22      4.61 o 
 -10  -5   5        0.64       -5.37      4.69 o 
  -9  -5   5        5.98        5.85      5.27 o 
  -8  -5   5        0.21       -0.42      3.98 o 
  -7  -5   5       59.70       64.45      6.54 o 
  -6  -5   5       36.78       29.83      5.21 o 
  -5  -5   5      100.95      111.77      7.13 o 
  -4  -5   5        1.46        0.77      3.06 o 
  -3  -5   5       78.50       80.19      5.53 o 
  -2  -5   5        0.16        0.10      2.21 o 
  -1  -5   5       26.21       49.22      2.89 o 
   0  -5   5      617.43      732.03     22.98 o 
   1  -5   5       52.48       83.90      2.57 o 
   2  -5   5       18.90       21.86      1.55 o 
   3  -5   5       29.58       23.52      1.77 o 
   4  -5   5        1.16        1.99      2.18 o 
   5  -5   5        3.22       -1.00      2.41 o 
   6  -5   5       15.27       16.19      3.05 o 
   7  -5   5       30.52       33.61      4.66 o 
   8  -5   5        0.46       -0.20      3.81 o 
   9  -5   5        3.87        1.07      4.39 o 
  10  -5   5        0.00        1.71      4.67 o 
 -10  -4   5        1.19       -1.13      4.77 o 
  -9  -4   5       15.67       15.92      5.18 o 
  -8  -4   5       13.11       17.01      5.16 o 
  -7  -4   5      138.72      109.59      7.76 o 
  -6  -4   5       96.99       96.63      6.81 o 
  -5  -4   5       25.77       19.21      3.77 o 
  -4  -4   5      259.50      233.92      7.38 o 
  -3  -4   5        0.11        1.63      2.55 o 
  -2  -4   5      257.57      139.21      5.42 o 
  -1  -4   5       20.31       30.57      3.14 o 
   0  -4   5       51.43       40.30      2.38 o 
   1  -4   5      392.59      605.54     32.86 o 
   3  -4   5       15.60        9.66      2.10 o 
   4  -4   5      147.84      126.25      4.59 o 
   5  -4   5       25.24       21.70      3.05 o 
   6  -4   5       98.09       87.33      4.83 o 
   7  -4   5       67.19       54.26      4.62 o 
   8  -4   5        2.31        2.32      3.04 o 
   9  -4   5        2.67        1.38      4.07 o 
 -11  -3   5        3.79        5.04      5.40 o 
 -10  -3   5       15.35       27.01      5.96 o 
  -9  -3   5        0.06       -5.08      3.79 o 
  -8  -3   5       34.46       31.09      5.30 o 
  -7  -3   5       60.36       77.41      7.07 o 
  -6  -3   5       28.30       22.94      4.19 o 
  -5  -3   5      227.16      226.94      7.58 o 
  -4  -3   5        0.95       -0.18      2.35 o 
  -3  -3   5      316.67      332.65      7.51 o 
  -2  -3   5      234.72      243.33      6.19 o 
  -1  -3   5       43.33       34.09      3.39 o 
   0  -3   5      105.52      163.30      6.79 o 
   1  -3   5        1.04        4.50      1.39 o 
   2  -3   5      276.24      259.44      7.96 o 
   3  -3   5      222.00      294.68     10.98 o 
   4  -3   5       18.38       27.64      2.86 o 
   5  -3   5      289.82      234.59     17.27 o 
   6  -3   5        0.80       -1.15      2.69 o 
   7  -3   5       95.71       79.23      5.13 o 
   8  -3   5        4.92        1.92      2.98 o 
   9  -3   5        4.05        4.84      4.74 o 
 -11  -2   5       13.32       16.43      5.83 o 
 -10  -2   5        1.17       -1.99      4.25 o 
  -9  -2   5        7.66       13.42      4.95 o 
  -8  -2   5       31.97       33.40      5.53 o 
  -7  -2   5        8.89        9.37      3.88 o 
  -6  -2   5      217.12      257.68      8.36 o 
  -5  -2   5       15.70       31.21      3.60 o 
  -4  -2   5      563.58      588.74      9.83 o 
  -3  -2   5       17.07       21.43      2.65 o 
  -2  -2   5      660.77      610.83      8.56 o 
  -1  -2   5      203.56      196.29      4.94 o 
   0  -2   5      331.17      258.65     13.69 o 
   1  -2   5       16.46       14.69      1.19 o 
   2  -2   5      109.27      120.90      3.75 o 
   3  -2   5      136.16      165.20      6.28 o 
   4  -2   5       47.24       35.70      3.12 o 
   5  -2   5       96.08       94.34      4.82 o 
   6  -2   5       64.69       63.10      4.77 o 
   7  -2   5       23.16       16.78      3.35 o 
   8  -2   5        3.26        4.39      2.94 o 
   9  -2   5        0.44        3.32      3.31 o 
 -11  -1   5        1.67        4.26      4.70 o 
 -10  -1   5        0.09        3.94      4.41 o 
  -9  -1   5       15.61       10.30      4.75 o 
  -8  -1   5       47.80       48.76      5.56 o 
  -7  -1   5        2.26        3.15      3.50 o 
  -6  -1   5       39.68       44.93      5.37 o 
  -5  -1   5        2.47        2.22      2.56 o 
  -4  -1   5       50.51       46.54      3.98 o 
  -3  -1   5       57.24       37.96      3.13 o 
  -2  -1   5        4.75        2.45      1.49 o 
  -1  -1   5       57.60       39.98      3.73 o 
   0  -1   5      176.80      132.11      4.85 o 
   1  -1   5      146.94      100.05      2.44 o 
   2  -1   5       90.24       60.34      2.05 o 
   3  -1   5       18.60       27.81      2.27 o 
   4  -1   5        6.22        4.85      2.30 o 
   5  -1   5       48.30       45.15      3.97 o 
   6  -1   5        7.90        6.71      3.06 o 
   7  -1   5       74.54       70.11      4.96 o 
   8  -1   5        0.25       -1.04      3.12 o 
   9  -1   5        0.11       -1.78      3.13 o 
 -12   0   5        0.73       -0.71      2.84 o 
 -11   0   5        0.19        1.35      2.68 o 
 -10   0   5        0.00       -0.66      2.40 o 
  -9   0   5       61.83       59.45      4.29 o 
  -8   0   5       43.41       42.52      5.19 o 
  -7   0   5       35.73       43.34      4.90 o 
  -6   0   5      100.29      109.42      5.94 o 
  -5   0   5     1310.92     1401.90     67.41 o 
  -4   0   5     2041.97     2120.65     18.09 o 
  -3   0   5       36.65       59.32      2.45 o 
  -2   0   5      178.15      134.28      4.72 o 
  -1   0   5       21.64       19.12      1.70 o 
   0   0   5       43.94       83.42      2.17 o 
   1   0   5      232.33      296.78      7.28 o 
   2   0   5       65.90       82.51      2.55 o 
   3   0   5       27.60       30.00      2.02 o 
   4   0   5        0.90        0.10      2.18 o 
   5   0   5       26.44       27.43      4.81 o 
   6   0   5        7.26        4.24      2.79 o 
   7   0   5        3.29        7.85      3.31 o 
   8   0   5        0.00       -1.81      3.09 o 
 -12   1   5        6.18        8.07      3.14 o 
 -11   1   5        0.01        2.48      2.78 o 
 -10   1   5        1.85        2.11      2.57 o 
  -9   1   5       53.75       50.34      4.15 o 
  -8   1   5       47.87       54.81      4.11 o 
  -7   1   5        1.04        2.14      2.20 o 
  -6   1   5       82.66       77.92      3.89 o 
  -5   1   5      421.70      403.50     23.02 o 
  -4   1   5        0.83        3.39      1.47 o 
  -3   1   5        1.34        0.16      1.06 o 
  -2   1   5      175.49      171.16      5.53 o 
  -1   1   5       32.89       38.23      1.61 o 
   0   1   5        8.20       12.22      1.27 o 
   1   1   5      164.14      133.17      2.89 o 
   2   1   5        3.05        0.96      1.36 o 
   3   1   5        0.76        2.18      1.56 o 
   4   1   5        5.21       11.77      2.82 o 
   5   1   5       14.26       17.34      3.10 o 
   6   1   5        0.00        2.22      2.87 o 
   7   1   5        1.96        2.12      3.01 o 
   8   1   5        4.75        4.93      3.34 o 
 -12   2   5        0.59       -1.82      2.84 o 
 -11   2   5        6.88        6.21      2.91 o 
 -10   2   5        0.00        0.78      2.56 o 
  -9   2   5        1.30        3.08      2.51 o 
  -8   2   5        1.66        2.87      2.47 o 
  -7   2   5       78.26       77.22      5.21 o 
  -6   2   5       34.74       39.43      2.91 o 
  -5   2   5      843.56      883.57     59.16 o 
  -4   2   5       10.34       14.34      1.58 o 
  -3   2   5      128.96      109.94      5.29 o 
  -2   2   5      117.28      108.64      5.24 o 
  -1   2   5       99.46      106.01      5.16 o 
   0   2   5      351.89      367.48     15.33 o 
   1   2   5      697.72      744.78     32.39 o 
   2   2   5       44.75       43.60      2.71 o 
   3   2   5       24.05       28.43      2.29 o 
   4   2   5        0.22        2.71      2.56 o 
   5   2   5        7.82        7.88      2.78 o 
   6   2   5       10.56        6.40      3.00 o 
   7   2   5        0.91        0.21      3.00 o 
 -12   3   5        1.50        1.74      2.91 o 
 -11   3   5        5.13        4.99      2.86 o 
 -10   3   5        6.15        9.69      3.19 o 
  -9   3   5        6.87        8.41      2.70 o 
  -8   3   5       80.41       80.70      4.40 o 
  -7   3   5       46.52       41.25      3.53 o 
  -6   3   5      297.46      313.45     18.97 o 
  -5   3   5      130.30      131.32      6.76 o 
  -4   3   5       38.57       32.63      1.90 o 
  -3   3   5       74.10       86.41      5.68 o 
  -2   3   5       33.93       44.69      4.87 o 
  -1   3   5       20.09       25.23      3.85 o 
   0   3   5      159.54      145.77      5.83 o 
   1   3   5      221.81      220.72     21.71 o 
   2   3   5        0.05        0.27      1.66 o 
   3   3   5       48.82       41.82      2.77 o 
   4   3   5        0.14        0.35      2.54 o 
   5   3   5        8.24        9.79      3.15 o 
   6   3   5        9.03       11.36      3.42 o 
   7   3   5        4.04        2.83      3.24 o 
 -12   4   5        2.46        0.83      2.92 o 
 -11   4   5        0.56       -1.25      2.60 o 
 -10   4   5       35.50       40.06      3.76 o 
  -9   4   5       11.10        8.40      2.66 o 
  -8   4   5       68.20       77.25      4.27 o 
  -7   4   5      163.06      165.23      4.92 o 
  -6   4   5       46.42       39.91      4.90 o 
  -5   4   5        1.58        2.66      4.00 o 
  -4   4   5        8.48        6.28      3.51 o 
  -3   4   5       31.85       27.31      4.24 o 
  -2   4   5       12.63       22.93      4.08 o 
  -1   4   5        0.60       -0.81      2.79 o 
   0   4   5       16.07       16.56      2.61 o 
   1   4   5        4.98        4.91      2.36 o 
   2   4   5       85.26       83.11      4.22 o 
   3   4   5       10.42        6.99      2.05 o 
   4   4   5        8.79       12.84      3.70 o 
   5   4   5        1.07       -1.51      3.93 o 
   6   4   5        0.70        1.05      4.37 o 
 -11   5   5        1.11        5.74      4.38 o 
 -10   5   5        0.22        0.31      3.71 o 
  -9   5   5        1.60        0.85      3.85 o 
  -8   5   5       21.40       26.06      4.81 o 
  -7   5   5       59.95       47.25      5.78 o 
  -6   5   5       12.14        8.22      4.10 o 
  -5   5   5       23.26       27.74      5.20 o 
  -4   5   5        0.09        0.41      3.67 o 
  -3   5   5        1.95        0.99      3.89 o 
  -2   5   5       21.36       24.31      4.51 o 
  -1   5   5       13.10       13.03      2.63 o 
   0   5   5       59.70       70.43      4.23 o 
   1   5   5      286.69      307.48      6.88 o 
   2   5   5        0.25        2.47      2.45 o 
   3   5   5        1.13        0.01      2.35 o 
   4   5   5        3.25        4.48      4.45 o 
   5   5   5        2.49        6.58      4.77 o 
 -11   6   5        2.09        0.31      4.03 o 
 -10   6   5        0.27       -5.21      3.47 o 
  -9   6   5       22.67       15.95      4.79 o 
  -8   6   5       18.01       16.82      4.67 o 
  -7   6   5        9.58        8.04      4.37 o 
  -6   6   5       55.99       50.15      6.21 o 
  -5   6   5       86.45       67.73      6.65 o 
  -4   6   5        0.27        0.86      4.38 o 
  -3   6   5        9.95        7.76      3.98 o 
  -2   6   5       69.40       78.40      6.96 o 
  -1   6   5        0.00        1.93      2.36 o 
   0   6   5      206.06      211.62      6.02 o 
   1   6   5       56.23       62.86      4.29 o 
   2   6   5        0.05        0.50      2.46 o 
   3   6   5        0.13        0.97      2.55 o 
   4   6   5        0.36        1.44      4.24 o 
 -10   7   5        0.82       -5.35      4.21 o 
  -9   7   5        4.58        2.53      4.28 o 
  -8   7   5        1.39        0.46      4.16 o 
  -7   7   5       12.44       12.22      4.58 o 
  -6   7   5       66.92       72.00      7.24 o 
  -5   7   5        2.91        6.35      4.08 o 
  -4   7   5       19.32        9.57      3.92 o 
  -3   7   5       18.27       22.29      5.22 o 
  -2   7   5        0.48       -0.70      2.39 o 
  -1   7   5        2.44        3.20      2.42 o 
   0   7   5        1.79        5.42      2.67 o 
   1   7   5       11.96       14.70      3.06 o 
   2   7   5        2.00        1.27      2.59 o 
   3   7   5        0.81       -0.24      3.52 o 
 -10   8   5        5.76        4.56      4.68 o 
  -9   8   5        3.33        3.83      4.66 o 
  -8   8   5        0.14       -0.74      4.03 o 
  -7   8   5        3.05        1.37      4.24 o 
  -6   8   5        0.84        1.85      4.06 o 
  -5   8   5        8.22        5.11      4.27 o 
  -4   8   5        0.06        0.07      3.85 o 
  -3   8   5        5.43        4.26      3.90 o 
  -2   8   5       12.54       12.58      4.54 o 
  -1   8   5        4.42        4.46      4.09 o 
   0   8   5       35.40       39.08      5.94 o 
   1   8   5       12.18       14.43      4.77 o 
   2   8   5        1.73        2.64      3.78 o 
  -8   9   5        0.51        0.50      4.14 o 
  -7   9   5        0.28        0.14      3.92 o 
  -6   9   5        6.69        4.06      4.50 o 
  -5   9   5        0.04        3.38      4.59 o 
  -4   9   5        1.50       -1.18      3.66 o 
  -3   9   5        0.49        2.48      4.34 o 
  -2   9   5        2.50        4.82      4.16 o 
  -1   9   5        6.28        9.62      4.47 o 
   0   9   5        4.76        2.46      4.27 o 
  -6  10   5        0.20       -0.72      4.04 o 
  -5  10   5        0.00        0.26      4.50 o 
  -4  10   5        0.31       -2.34      3.80 o 
   0 -13   6        2.74        1.39      4.69 o 
   1 -13   6        1.56        5.98      2.99 o 
   2 -13   6        0.14       -0.17      2.66 o 
   3 -13   6        0.10       -1.35      2.53 o 
   4 -13   6        0.86       -2.67      4.10 o 
  -3 -12   6        0.13       -0.22      2.88 o 
  -2 -12   6        2.70        3.23      3.05 o 
  -1 -12   6        0.09        0.02      2.77 o 
   0 -12   6        0.87        0.02      2.57 o 
   1 -12   6       11.36       10.17      2.94 o 
   2 -12   6        0.68        2.55      2.59 o 
   3 -12   6        0.39        1.63      2.51 o 
   4 -12   6        5.76        9.23      4.43 o 
   5 -12   6        0.84       -5.30      3.59 o 
   6 -12   6        4.83        3.06      4.24 o 
  -4 -11   6        3.53        2.13      4.36 o 
  -3 -11   6       13.15       15.41      3.35 o 
  -2 -11   6        3.33        2.64      2.65 o 
  -1 -11   6        6.22       12.69      2.98 o 
   0 -11   6       48.02       47.37      4.14 o 
   1 -11   6        5.70        6.19      2.64 o 
   2 -11   6        1.45        2.82      2.52 o 
   3 -11   6        0.60       -0.67      2.36 o 
   4 -11   6        6.07        5.42      3.69 o 
   5 -11   6       12.72       14.17      4.63 o 
   6 -11   6        0.02        0.38      3.64 o 
   7 -11   6        6.50       10.08      4.57 o 
  -6 -10   6       18.02       18.69      6.00 o 
  -5 -10   6        1.69       -0.81      4.40 o 
  -4 -10   6        9.48        9.30      3.14 o 
  -3 -10   6        0.01        0.76      2.60 o 
  -2 -10   6        1.36        4.50      2.71 o 
  -1 -10   6       32.38       37.73      3.62 o 
   0 -10   6        0.49       -0.85      2.38 o 
   1 -10   6       24.12       21.62      3.17 o 
   2 -10   6       75.86       82.72      7.89 o 
   3 -10   6       16.37       17.32      3.58 o 
   4 -10   6       40.21       50.33      6.09 o 
   5 -10   6       11.08        7.45      4.12 o 
   6 -10   6       20.73       25.99      4.96 o 
   7 -10   6        7.14        7.82      4.07 o 
   8 -10   6        0.20        3.57      4.37 o 
  -7  -9   6        9.93       15.10      5.45 o 
  -6  -9   6        0.25       -2.12      4.68 o 
  -5  -9   6        2.83        4.42      4.27 o 
  -4  -9   6       11.30       13.49      4.67 o 
  -3  -9   6        9.26       10.88      2.81 o 
  -2  -9   6       11.17       10.11      2.69 o 
  -1  -9   6        6.84        5.90      2.48 o 
   0  -9   6      284.36      265.87     10.22 o 
   1  -9   6      127.99      138.49      5.13 o 
   2  -9   6       41.10       35.52      3.71 o 
   3  -9   6        1.97        4.93      2.39 o 
   4  -9   6        0.69        3.32      3.42 o 
   5  -9   6        3.10        2.20      3.21 o 
   6  -9   6       18.81       14.64      4.22 o 
   7  -9   6       19.08       16.98      4.88 o 
   8  -9   6        1.47        2.82      4.15 o 
  -8  -8   6       23.18       22.97      6.24 o 
  -7  -8   6        0.34       -2.19      4.42 o 
  -6  -8   6       22.26       22.45      5.47 o 
  -5  -8   6       15.72       12.86      4.29 o 
  -4  -8   6        8.19        6.35      4.26 o 
  -3  -8   6        0.88        2.41      2.60 o 
  -2  -8   6       65.50       67.22      4.27 o 
  -1  -8   6      103.80       81.06      4.33 o 
   0  -8   6        2.63        2.30      2.22 o 
   1  -8   6       46.35       62.57      3.92 o 
   2  -8   6       84.74       86.73      6.50 o 
   3  -8   6       20.97       16.39      2.51 o 
   4  -8   6        0.53        2.96      3.22 o 
   5  -8   6        7.83        3.08      3.34 o 
   6  -8   6        0.01        2.31      3.96 o 
   7  -8   6        8.67       11.13      4.29 o 
   8  -8   6        0.17        1.59      4.13 o 
   9  -8   6        2.13        0.54      4.32 o 
  -9  -7   6        1.46       -1.10      4.83 o 
  -8  -7   6        1.90       -1.17      4.20 o 
  -7  -7   6        2.51        1.38      4.16 o 
  -6  -7   6       37.71       55.05      6.56 o 
  -5  -7   6       17.15       22.49      5.03 o 
  -4  -7   6       53.13       62.04      6.61 o 
  -3  -7   6        1.76        0.08      3.61 o 
  -2  -7   6       55.08       61.60      3.90 o 
  -1  -7   6       16.07       15.10      2.57 o 
   0  -7   6        1.20        1.94      1.33 o 
   1  -7   6      179.80      192.94      5.88 o 
   2  -7   6       46.97       48.09      2.67 o 
   3  -7   6        0.62        0.23      1.52 o 
   4  -7   6        0.01       -1.17      2.26 o 
   5  -7   6        2.36        3.60      2.50 o 
   6  -7   6      158.13      144.18      5.63 o 
   7  -7   6      113.08      120.15      8.17 o 
   8  -7   6       14.55       13.86      4.80 o 
   9  -7   6        3.62        6.05      4.46 o 
  -9  -6   6        5.55        7.95      4.90 o 
  -8  -6   6       41.04       36.04      5.86 o 
  -7  -6   6       58.68       59.92      6.98 o 
  -6  -6   6        4.13        6.83      3.90 o 
  -5  -6   6        6.12        4.77      3.96 o 
  -4  -6   6        0.59        0.19      3.22 o 
  -3  -6   6      194.31      155.46      7.41 o 
  -2  -6   6      139.55      131.40      6.50 o 
  -1  -6   6        0.85        8.68      3.14 o 
   0  -6   6      221.29      235.37      3.91 o 
   1  -6   6      501.31      557.55     22.50 o 
   2  -6   6        2.44        5.04      1.45 o 
   3  -6   6       36.29       39.15      2.33 o 
   4  -6   6        3.76        4.10      2.49 o 
   5  -6   6        0.02        2.50      2.47 o 
   6  -6   6      144.47      148.88      5.79 o 
   7  -6   6        1.96        2.30      2.90 o 
   8  -6   6        0.03        1.64      4.10 o 
   9  -6   6        0.00        1.44      4.49 o 
 -10  -5   6        6.52        7.14      5.32 o 
  -9  -5   6        0.35       -3.58      4.40 o 
  -8  -5   6       45.93       51.06      6.48 o 
  -7  -5   6        0.09        0.89      3.84 o 
  -6  -5   6      101.84      101.36      7.16 o 
  -5  -5   6       28.30       36.69      4.71 o 
  -4  -5   6       59.37       60.40      5.42 o 
  -3  -5   6       62.02       41.50      4.28 o 
  -2  -5   6      175.45      124.52      5.87 o 
  -1  -5   6       17.13       10.35      2.88 o 
   0  -5   6     1602.76     1694.70     51.35 o 
   1  -5   6      255.74      249.11     16.16 o 
   2  -5   6       14.33       19.17      3.17 o 
   3  -5   6      130.04      120.27      4.50 o 
   4  -5   6       18.98       14.50      2.80 o 
   5  -5   6       68.59       69.71      7.00 o 
   6  -5   6       26.51       22.69      3.48 o 
   7  -5   6        6.42        8.78      3.07 o 
   8  -5   6        0.08       -0.39      2.82 o 
   9  -5   6        0.44        0.95      4.47 o 
 -10  -4   6        2.99        6.01      5.12 o 
  -9  -4   6        0.50       -1.31      4.14 o 
  -8  -4   6        1.23        0.52      3.98 o 
  -7  -4   6      129.19      126.45      7.96 o 
  -6  -4   6       52.58       52.53      6.00 o 
  -5  -4   6       22.34       25.96      4.38 o 
  -4  -4   6        4.33        1.77      2.91 o 
  -3  -4   6       56.32       44.22      4.60 o 
  -2  -4   6       30.96       22.78      3.20 o 
  -1  -4   6      288.02      298.32      7.34 o 
   0  -4   6        2.53        2.02      1.46 o 
   1  -4   6      103.66      141.43      3.85 o 
   2  -4   6       32.78       53.41      3.26 o 
   3  -4   6       18.08       17.27      2.63 o 
   4  -4   6       11.81       12.39      2.62 o 
   5  -4   6      134.93      139.27      6.16 o 
   6  -4   6       87.42       81.73      4.83 o 
   7  -4   6        0.22       -1.50      2.62 o 
   8  -4   6        2.33        3.15      3.46 o 
   9  -4   6        0.00       -1.74      3.11 o 
 -11  -3   6        1.46       -0.21      5.10 o 
 -10  -3   6        4.16        4.43      4.90 o 
  -9  -3   6        0.68        3.83      4.31 o 
  -8  -3   6        8.36        9.91      4.60 o 
  -7  -3   6        3.20        5.70      3.95 o 
  -6  -3   6       29.02       42.90      5.12 o 
  -5  -3   6       55.71       54.30      5.43 o 
  -4  -3   6        3.68        7.23      2.67 o 
  -3  -3   6       20.24       24.70      3.05 o 
  -2  -3   6      292.69      319.36      7.09 o 
  -1  -3   6        1.95        2.09      2.06 o 
   0  -3   6      427.04      460.23      5.92 o 
   1  -3   6       45.80       64.12      3.15 o 
   2  -3   6       72.33       64.95      5.43 o 
   3  -3   6        5.46        7.91      2.26 o 
   4  -3   6        5.11        3.27      2.33 o 
   5  -3   6       15.72       14.92      3.12 o 
   6  -3   6      138.42      139.67      5.82 o 
   7  -3   6       23.00       18.27      3.53 o 
   8  -3   6        7.12        7.43      3.29 o 
   9  -3   6        0.75       -1.90      3.04 o 
 -11  -2   6        4.30        1.63      4.61 o 
 -10  -2   6        0.51       -3.49      4.15 o 
  -9  -2   6        7.11       -0.72      3.86 o 
  -8  -2   6        5.07        3.33      4.02 o 
  -7  -2   6        0.25        3.43      3.79 o 
  -6  -2   6       24.78       20.49      4.00 o 
  -5  -2   6        0.83       -0.04      2.56 o 
  -4  -2   6       33.12       31.06      3.26 o 
  -3  -2   6       31.17       32.65      3.65 o 
  -2  -2   6      354.67      339.31      6.69 o 
  -1  -2   6      103.44      113.76      4.27 o 
   0  -2   6       43.29       61.25      3.09 o 
   1  -2   6      203.27      286.24      6.93 o 
   2  -2   6        4.40       -0.47      1.06 o 
   3  -2   6      332.64      312.88      6.20 o 
   4  -2   6       45.46       42.94      3.48 o 
   5  -2   6      146.16      152.43      6.30 o 
   6  -2   6        2.24       -0.12      2.78 o 
   7  -2   6        0.02        1.20      2.93 o 
   8  -2   6        1.57        2.78      3.35 o 
 -11  -1   6        0.06       -1.93      4.36 o 
 -10  -1   6        5.74        9.38      4.79 o 
  -9  -1   6       17.44       19.85      4.81 o 
  -8  -1   6        0.02       -0.55      3.78 o 
  -7  -1   6       13.66       15.74      4.14 o 
  -6  -1   6      213.03      203.13      7.54 o 
  -5  -1   6       83.66      106.61      5.53 o 
  -4  -1   6      900.54     1075.73     12.57 o 
  -3  -1   6        2.45        4.91      1.45 o 
  -2  -1   6        2.85       -0.74      1.15 o 
  -1  -1   6      111.48      146.74     10.60 o 
   0  -1   6       21.33       34.23      1.88 o 
   1  -1   6       81.15       72.35      2.38 o 
   2  -1   6      143.71      176.26      4.84 o 
   3  -1   6        5.72        1.84      2.12 o 
   4  -1   6        1.39        0.59      2.41 o 
   5  -1   6        2.46        1.99      2.53 o 
   6  -1   6      135.02      127.93      5.66 o 
   7  -1   6        0.03        0.69      2.94 o 
   8  -1   6        0.02        1.55      3.06 o 
 -12   0   6        2.24       -0.05      2.89 o 
 -11   0   6        1.47        2.26      2.77 o 
 -10   0   6       16.05       18.23      3.34 o 
  -9   0   6        0.40       -2.77      2.41 o 
  -8   0   6       32.25       31.78      5.89 o 
  -7   0   6      120.17       98.85      4.52 o 
  -6   0   6      857.22      771.55     37.48 o 
  -5   0   6      260.48      262.75     27.50 o 
  -4   0   6      516.37      515.21     36.03 o 
  -3   0   6      246.05      245.36     18.33 o 
  -2   0   6      208.88      163.74      9.03 o 
  -1   0   6        4.72        5.23      1.22 o 
   0   0   6       87.90       97.37      2.51 o 
   1   0   6       69.34       71.55      2.54 o 
   2   0   6        1.19        1.42      1.45 o 
   3   0   6       31.35       22.55      2.76 o 
   4   0   6       29.77       22.23      3.02 o 
   5   0   6        6.42        4.98      2.77 o 
   6   0   6       14.70       16.39      3.29 o 
   7   0   6        2.65        3.25      3.14 o 
   8   0   6        0.53       -2.69      2.98 o 
 -12   1   6        9.55       11.92      3.74 o 
 -11   1   6        0.15        2.25      2.81 o 
 -10   1   6        0.85       -0.06      2.49 o 
  -9   1   6       16.72       13.80      2.95 o 
  -8   1   6       12.71       12.18      2.76 o 
  -7   1   6        0.57        0.45      2.16 o 
  -6   1   6      228.33      226.21     11.25 o 
  -5   1   6       88.97       73.67      6.70 o 
  -4   1   6      259.19      287.24     16.95 o 
  -3   1   6        2.05        4.25      1.21 o 
  -2   1   6       48.13       33.62      3.83 o 
  -1   1   6      110.62      108.00      2.47 o 
   0   1   6       39.12       47.79      2.26 o 
   1   1   6        9.41       11.67      1.65 o 
   2   1   6       17.01       25.31      2.03 o 
   3   1   6        3.52        5.54      2.33 o 
   4   1   6        0.27        0.25      2.45 o 
   5   1   6        0.32       -2.33      2.45 o 
   6   1   6        0.48        1.11      2.73 o 
   7   1   6       11.02       13.40      3.69 o 
 -12   2   6        2.25        2.62      2.99 o 
 -11   2   6        0.43       -0.55      2.63 o 
 -10   2   6        2.99        3.05      2.71 o 
  -9   2   6        0.05        0.97      2.34 o 
  -8   2   6        0.01        0.38      2.44 o 
  -7   2   6      145.05      140.59      4.85 o 
  -6   2   6       42.95       35.30      2.89 o 
  -5   2   6      142.66      142.18      6.80 o 
  -4   2   6      139.01      155.22      3.06 o 
  -3   2   6        0.86        6.39      3.09 o 
  -2   2   6        0.75        0.66      2.73 o 
  -1   2   6      211.27      199.71      7.01 o 
   0   2   6      134.03      134.51      3.00 o 
   1   2   6        0.02        0.15      1.48 o 
   2   2   6        2.81        5.64      1.74 o 
   3   2   6       11.65       16.21      2.12 o 
   4   2   6        8.61        3.23      2.47 o 
   5   2   6       20.97       17.90      3.23 o 
   6   2   6        0.01        1.80      2.88 o 
   7   2   6        3.12        5.79      3.31 o 
 -12   3   6        0.14       -3.78      3.72 o 
 -11   3   6        1.99        1.42      2.78 o 
 -10   3   6        0.93        1.30      2.63 o 
  -9   3   6        1.62        2.06      2.37 o 
  -8   3   6       46.70       50.76      3.93 o 
  -7   3   6       11.64       12.56      4.50 o 
  -6   3   6      193.38      175.10      8.10 o 
  -5   3   6       40.21       34.22      4.84 o 
  -4   3   6        1.52        6.31      3.84 o 
  -3   3   6        0.00       -0.35      3.33 o 
  -2   3   6       31.00       36.16      4.51 o 
  -1   3   6        0.31        1.60      2.19 o 
   0   3   6       18.83       18.74      2.78 o 
   1   3   6       22.79       19.08      2.82 o 
   2   3   6       25.21       29.02      3.19 o 
   3   3   6        0.88        0.75      2.67 o 
   4   3   6        0.70        2.43      3.91 o 
   5   3   6        5.78        3.53      4.31 o 
   6   3   6        1.97        1.08      4.49 o 
 -11   4   6        4.75        3.96      4.01 o 
 -10   4   6        9.15       10.38      4.29 o 
  -9   4   6        7.40        1.85      3.80 o 
  -8   4   6       37.70       45.56      5.72 o 
  -7   4   6      184.68      142.94      8.15 o 
  -6   4   6      206.96      197.98      8.75 o 
  -5   4   6        2.45        3.30      4.01 o 
  -4   4   6       25.47       20.31      4.44 o 
  -3   4   6       45.05       47.16      5.21 o 
  -2   4   6        4.67        5.43      3.79 o 
  -1   4   6        4.35        3.69      2.44 o 
   0   4   6        4.20        2.83      2.39 o 
   1   4   6       69.37       84.49      4.48 o 
   2   4   6        6.41        5.43      2.47 o 
   3   4   6        0.91        3.08      3.87 o 
   4   4   6        2.51       -4.35      4.13 o 
   5   4   6        1.06        1.97      4.71 o 
 -11   5   6        0.00       -1.29      3.91 o 
 -10   5   6        4.94        5.52      4.23 o 
  -9   5   6        1.42        0.79      3.90 o 
  -8   5   6        0.16       -0.68      3.77 o 
  -7   5   6       11.52        4.44      4.26 o 
  -6   5   6        1.01        1.84      3.82 o 
  -5   5   6       10.72        9.03      4.55 o 
  -4   5   6        0.61        0.69      3.84 o 
  -3   5   6        1.31        9.38      4.69 o 
  -2   5   6        2.76        3.40      3.89 o 
  -1   5   6       14.05       19.58      3.18 o 
   0   5   6       72.60       81.37      4.51 o 
   1   5   6        2.51        0.35      2.36 o 
   2   5   6        3.16        3.42      2.58 o 
   3   5   6        0.47       -1.20      3.76 o 
   4   5   6       11.34        9.27      4.88 o 
 -11   6   6        2.99        4.32      4.76 o 
 -10   6   6        1.46       -0.30      4.09 o 
  -9   6   6       12.69        9.63      4.63 o 
  -8   6   6        4.25        6.27      4.32 o 
  -7   6   6       15.02       15.39      5.07 o 
  -6   6   6       90.92      104.77      7.99 o 
  -5   6   6       14.44       11.60      4.58 o 
  -4   6   6       13.55        7.29      4.27 o 
  -3   6   6        4.90        5.44      4.31 o 
  -2   6   6        0.28        0.10      2.41 o 
  -1   6   6       83.55       90.05      5.56 o 
   0   6   6       50.85       49.82      4.16 o 
   1   6   6        3.83        4.16      2.69 o 
   2   6   6        9.04       10.61      3.04 o 
   3   6   6        2.66       -1.55      3.97 o 
 -10   7   6        1.88        3.61      5.01 o 
  -9   7   6        0.35       -4.25      4.48 o 
  -8   7   6        0.71       -0.36      4.09 o 
  -7   7   6        1.08       -3.11      4.51 o 
  -6   7   6        8.64        4.62      4.67 o 
  -5   7   6        0.46        0.67      4.44 o 
  -4   7   6        0.03       -0.59      3.65 o 
  -3   7   6        1.75        2.61      4.08 o 
  -2   7   6        2.84        2.08      2.58 o 
  -1   7   6        0.75        2.13      2.54 o 
   0   7   6        1.64        2.60      2.68 o 
   1   7   6        1.39        2.03      2.67 o 
   2   7   6        0.22       -0.54      2.85 o 
  -9   8   6        2.96        2.45      4.52 o 
  -8   8   6        1.07        4.96      4.60 o 
  -7   8   6        0.59       -0.92      4.09 o 
  -6   8   6        6.34        3.95      4.23 o 
  -5   8   6        0.88       -4.07      4.00 o 
  -4   8   6        0.21        0.58      4.47 o 
  -3   8   6        0.09       -0.18      3.91 o 
  -2   8   6        0.78        4.41      4.35 o 
  -1   8   6       16.31       15.39      4.77 o 
   0   8   6        4.18        5.16      4.13 o 
  -7   9   6        1.31        4.19      4.57 o 
  -6   9   6        1.02       -0.54      4.22 o 
  -5   9   6        0.05        3.87      4.31 o 
  -4   9   6        0.01        3.46      4.74 o 
  -3   9   6        0.40       -1.90      3.79 o 
  -2   9   6        4.03        6.17      4.70 o 
   0 -13   7        5.76        2.99      2.87 o 
   1 -13   7        0.15       -1.96      3.39 o 
   2 -13   7        2.61        3.90      2.72 o 
   3 -13   7       10.69       10.40      3.03 o 
  -3 -12   7        0.46        1.35      3.03 o 
  -2 -12   7        5.00        3.32      3.08 o 
  -1 -12   7        0.10       -0.98      3.87 o 
   0 -12   7       16.80       15.09      3.29 o 
   1 -12   7       10.24       11.63      2.97 o 
   2 -12   7        0.54       -2.61      2.25 o 
   3 -12   7        7.15       10.10      2.82 o 
   4 -12   7        1.80        1.82      3.81 o 
   5 -12   7        0.70        2.30      4.03 o 
  -4 -11   7        0.02        1.14      4.76 o 
  -3 -11   7        0.73        1.21      2.68 o 
  -2 -11   7        0.37        0.78      2.55 o 
  -1 -11   7       20.92       29.81      3.63 o 
   0 -11   7       25.31       30.27      3.55 o 
   1 -11   7        0.01        1.06      2.42 o 
   2 -11   7        7.45        9.84      2.75 o 
   3 -11   7        0.03        1.86      2.81 o 
   4 -11   7        0.81        2.87      3.97 o 
   5 -11   7       11.31       11.80      4.45 o 
   6 -11   7        1.27        3.79      4.04 o 
   7 -11   7        4.77        1.33      4.41 o 
  -6 -10   7        5.39        5.25      5.07 o 
  -5 -10   7        6.30        0.62      4.52 o 
  -4 -10   7       14.06       11.77      4.87 o 
  -3 -10   7        1.50        1.29      3.96 o 
  -2 -10   7       36.66       36.07      3.64 o 
  -1 -10   7       38.87       42.39      4.62 o 
   0 -10   7       16.88       12.89      2.79 o 
   1 -10   7       42.65       37.18      3.43 o 
   2 -10   7       33.72       38.80      3.48 o 
   3 -10   7        1.67        0.90      2.22 o 
   4 -10   7       44.60       50.40      6.15 o 
   5 -10   7        0.12       -0.25      3.45 o 
   6 -10   7        4.93        0.93      3.52 o 
   7 -10   7        1.43       -0.70      3.67 o 
  -7  -9   7        4.47        8.54      5.48 o 
  -6  -9   7        0.04        0.91      4.21 o 
  -5  -9   7        6.88        9.59      4.48 o 
  -4  -9   7       16.29       14.77      4.51 o 
  -3  -9   7        2.89        0.09      3.85 o 
  -2  -9   7      104.26       98.04      9.60 o 
  -1  -9   7      138.41      127.37      5.19 o 
   0  -9   7      128.28      128.42      6.68 o 
   1  -9   7        1.18        0.16      2.14 o 
   2  -9   7       72.77       80.59      4.47 o 
   3  -9   7        0.16        0.34      3.42 o 
   4  -9   7        0.16       -2.17      3.35 o 
   5  -9   7       19.34       19.86      4.45 o 
   6  -9   7       12.66       10.61      4.20 o 
   7  -9   7        0.52        2.36      3.93 o 
   8  -9   7        0.00        0.54      3.87 o 
  -8  -8   7       11.80       14.92      5.77 o 
  -7  -8   7       21.52       29.63      6.02 o 
  -6  -8   7        1.77       -0.25      3.86 o 
  -5  -8   7        0.99        1.53      3.73 o 
  -4  -8   7       13.28       18.87      4.79 o 
  -3  -8   7       23.05       25.92      4.97 o 
  -2  -8   7       33.06       36.54      5.00 o 
  -1  -8   7       13.84       12.62      2.77 o 
   0  -8   7        4.17        1.84      2.20 o 
   1  -8   7      180.21      176.96      6.17 o 
   2  -8   7       68.99       76.70      4.02 o 
   3  -8   7        4.68        9.37      3.81 o 
   4  -8   7        0.65        0.05      2.19 o 
   5  -8   7        4.81        1.84      2.50 o 
   6  -8   7       10.20        8.74      2.91 o 
   7  -8   7        0.15       -1.73      3.35 o 
   8  -8   7        0.52        0.30      4.30 o 
  -9  -7   7       21.06       17.81      5.94 o 
  -8  -7   7        1.14       -3.00      4.07 o 
  -7  -7   7        1.03       -1.71      4.21 o 
  -6  -7   7       23.90       30.33      5.49 o 
  -5  -7   7        1.36       -1.69      3.91 o 
  -4  -7   7        3.63        6.15      4.24 o 
  -3  -7   7        9.10        6.78      3.92 o 
  -2  -7   7       85.93       94.46      6.45 o 
  -1  -7   7      106.57       88.12      4.65 o 
   0  -7   7       78.52      106.56      4.83 o 
   1  -7   7       21.92       24.40      3.98 o 
   2  -7   7       15.95       18.82      3.54 o 
   3  -7   7        0.00       -1.73      2.40 o 
   4  -7   7        3.73        4.88      2.42 o 
   5  -7   7       15.38       14.70      2.97 o 
   6  -7   7       92.89       81.37      4.90 o 
   7  -7   7        0.94        3.12      2.87 o 
   8  -7   7        1.93        0.82      4.07 o 
  -9  -6   7       27.76       21.86      6.06 o 
  -8  -6   7        1.62        1.07      4.21 o 
  -7  -6   7        0.74        1.66      3.84 o 
  -6  -6   7       27.97       33.46      5.48 o 
  -5  -6   7       78.49       69.56      6.62 o 
  -4  -6   7       39.79       38.31      4.89 o 
  -3  -6   7       40.19       34.48      4.41 o 
  -2  -6   7        5.38        2.64      2.83 o 
  -1  -6   7      117.85       81.78      5.81 o 
   0  -6   7      153.45      143.36      5.39 o 
   1  -6   7        2.18        2.64      1.90 o 
   2  -6   7        0.02        0.82      2.02 o 
   3  -6   7       11.26       11.41      2.55 o 
   4  -6   7       25.84       25.25      3.16 o 
   5  -6   7      208.20      200.34      6.28 o 
   6  -6   7       18.52       22.04      4.37 o 
   7  -6   7        0.30        2.15      2.88 o 
   8  -6   7        0.30        3.40      3.37 o 
 -10  -5   7        0.21       -2.01      4.78 o 
  -9  -5   7       28.47       23.47      5.68 o 
  -8  -5   7       11.21       14.97      4.83 o 
  -7  -5   7       40.66       50.93      5.92 o 
  -6  -5   7       10.91       19.32      4.70 o 
  -5  -5   7        0.32        1.37      3.34 o 
  -4  -5   7       33.18       18.91      3.92 o 
  -3  -5   7       11.53       21.67      3.86 o 
  -2  -5   7        6.96       13.00      3.21 o 
  -1  -5   7      498.17      495.10     10.29 o 
   0  -5   7      151.26      154.21      8.14 o 
   1  -5   7       38.71       35.77      2.85 o 
   2  -5   7      149.77      156.89      4.73 o 
   3  -5   7        3.66        2.65      2.40 o 
   4  -5   7      184.95      186.26      8.06 o 
   5  -5   7       28.07       22.85      3.31 o 
   6  -5   7       47.04       38.71      3.87 o 
   7  -5   7        0.03       -0.03      2.79 o 
   8  -5   7        1.78       -0.93      3.17 o 
 -10  -4   7        1.70        1.41      4.85 o 
  -9  -4   7        0.02       -0.24      4.49 o 
  -8  -4   7       14.99       13.75      4.56 o 
  -7  -4   7        9.39        5.25      4.20 o 
  -6  -4   7      118.33      118.15      7.24 o 
  -5  -4   7      173.44      168.68      7.46 o 
  -4  -4   7      164.13      158.73      6.87 o 
  -3  -4   7        5.45        4.38      2.54 o 
  -2  -4   7       80.69      105.59      5.32 o 
  -1  -4   7       33.64       37.47      4.31 o 
   0  -4   7       54.43       50.83      3.12 o 
   1  -4   7       72.53       75.99      3.63 o 
   2  -4   7       35.27       23.13      2.44 o 
   3  -4   7       32.72       45.81      3.67 o 
   4  -4   7       17.71       20.41      3.23 o 
   5  -4   7      177.07      159.76      5.90 o 
   6  -4   7        0.89       -1.08      2.78 o 
   7  -4   7        3.07        5.16      3.24 o 
   8  -4   7        2.59        6.05      3.33 o 
 -11  -3   7        4.99        2.24      4.91 o 
 -10  -3   7        5.46       -0.13      4.37 o 
  -9  -3   7        0.30       -1.32      4.30 o 
  -8  -3   7       24.90       31.50      5.44 o 
  -7  -3   7       45.73       48.61      5.61 o 
  -6  -3   7        6.50        6.12      3.54 o 
  -5  -3   7        6.20       11.55      3.43 o 
  -4  -3   7       11.79        5.88      2.85 o 
  -3  -3   7       73.09       61.12      4.59 o 
  -2  -3   7       10.80       13.33      2.69 o 
  -1  -3   7      378.24      456.91      8.65 o 
   0  -3   7       97.80      132.49      3.86 o 
   1  -3   7       14.20       15.26      1.98 o 
   2  -3   7        8.93        8.87      2.24 o 
   3  -3   7       67.66       45.27      3.87 o 
   4  -3   7      468.44      473.60     11.48 o 
   5  -3   7      200.93      169.04      5.98 o 
   6  -3   7        0.63        0.43      3.53 o 
   7  -3   7       21.05       19.15      3.69 o 
   8  -3   7        0.30       -1.78      2.98 o 
 -11  -2   7        0.00       -1.33      4.36 o 
 -10  -2   7       12.90        5.46      4.59 o 
  -9  -2   7        0.41        3.59      4.10 o 
  -8  -2   7       11.53       11.71      4.26 o 
  -7  -2   7        0.05       -0.22      3.64 o 
  -6  -2   7        0.40        0.24      3.15 o 
  -5  -2   7       25.74       32.02      3.93 o 
  -4  -2   7       17.75       18.61      3.00 o 
  -3  -2   7      219.12      211.20      6.13 o 
  -2  -2   7       55.37       82.93      4.23 o 
  -1  -2   7       45.37       39.73      3.50 o 
   0  -2   7       75.56       60.55      2.31 o 
   1  -2   7        1.77        1.22      1.26 o 
   2  -2   7        1.29        1.46      1.96 o 
   3  -2   7        8.50        8.64      2.56 o 
   4  -2   7        2.81        2.02      2.51 o 
   5  -2   7       18.44       16.87      3.26 o 
   6  -2   7        0.01       -1.87      2.61 o 
   7  -2   7        0.30       -1.07      3.06 o 
   8  -2   7        0.90       -0.27      3.25 o 
 -11  -1   7        9.50       10.62      3.17 o 
 -10  -1   7        0.26        5.13      2.79 o 
  -9  -1   7        0.38        1.55      3.83 o 
  -8  -1   7        0.89        5.33      3.86 o 
  -7  -1   7        1.60        3.63      3.51 o 
  -6  -1   7      102.03       98.21      6.14 o 
  -5  -1   7      102.81       84.38      7.03 o 
  -4  -1   7      155.30      182.78     15.69 o 
  -3  -1   7       87.53       82.52      3.08 o 
  -2  -1   7       56.37       59.03      2.65 o 
  -1  -1   7       72.76       68.57      3.68 o 
   0  -1   7       15.81       14.85      1.54 o 
   1  -1   7        2.90        4.20      1.43 o 
   2  -1   7       33.64       40.64      2.57 o 
   3  -1   7        2.61        0.98      2.36 o 
   4  -1   7        9.54       12.51      2.79 o 
   5  -1   7       53.15       46.18      3.91 o 
   6  -1   7       10.37        6.70      2.90 o 
   7  -1   7        0.56       -0.57      3.80 o 
 -11   0   7        1.02        1.44      2.77 o 
 -10   0   7       26.18       29.80      3.79 o 
  -9   0   7        2.67        0.72      2.46 o 
  -8   0   7        5.37        6.19      2.73 o 
  -7   0   7       15.22       13.56      2.82 o 
  -6   0   7       39.00       44.45      3.68 o 
  -5   0   7      119.63       94.17      3.87 o 
  -4   0   7       97.29       95.99      5.41 o 
  -3   0   7        2.99        0.58      1.30 o 
  -2   0   7        1.11        3.59      1.36 o 
  -1   0   7      117.44      110.99      3.04 o 
   0   0   7        5.91        5.28      1.43 o 
   1   0   7        6.60        3.87      1.57 o 
   2   0   7       57.11       61.44      2.84 o 
   3   0   7        7.93       12.08      2.69 o 
   4   0   7        0.20        1.46      2.42 o 
   5   0   7       42.92       37.50      5.60 o 
   6   0   7        4.46        1.26      2.77 o 
   7   0   7        0.02       -0.05      2.98 o 
 -11   1   7        3.15        5.37      2.97 o 
 -10   1   7        4.30        2.68      2.76 o 
  -9   1   7        0.50       -3.31      2.21 o 
  -8   1   7        8.93       12.20      2.80 o 
  -7   1   7       66.41       64.73      4.21 o 
  -6   1   7      111.86      101.98      4.22 o 
  -5   1   7       75.04       70.94      3.40 o 
  -4   1   7       40.24       48.22      2.79 o 
  -3   1   7        1.11        2.68      2.91 o 
  -2   1   7       97.64       85.67      5.34 o 
  -1   1   7      125.82      123.91      5.57 o 
   0   1   7        2.34        4.75      1.45 o 
   1   1   7       85.28       77.14      2.99 o 
   2   1   7        2.81        4.79      1.74 o 
   3   1   7        4.68        4.76      2.32 o 
   4   1   7       15.21       12.28      2.75 o 
   5   1   7        0.04       -0.25      2.44 o 
   6   1   7        0.07       -0.26      2.73 o 
 -11   2   7        4.53        2.99      4.04 o 
 -10   2   7        6.05        6.95      4.17 o 
  -9   2   7        0.18       -2.91      3.66 o 
  -8   2   7        4.04        7.09      4.28 o 
  -7   2   7        0.13       -3.62      3.29 o 
  -6   2   7        9.41       10.35      3.80 o 
  -5   2   7       18.81       15.84      3.96 o 
  -4   2   7        0.30       -1.19      3.22 o 
  -3   2   7       18.19       19.29      4.04 o 
  -2   2   7        0.06        1.33      3.18 o 
  -1   2   7       70.19       72.67      5.46 o 
   0   2   7       42.20       51.75      3.91 o 
   1   2   7        9.63       11.75      2.68 o 
   2   2   7        9.09       11.82      2.64 o 
   3   2   7        5.74        6.05      3.96 o 
   4   2   7        4.70       -1.00      3.69 o 
   5   2   7        0.37       -0.56      4.20 o 
   6   2   7        7.99        5.80      4.76 o 
 -11   3   7        0.50       -0.81      3.97 o 
 -10   3   7        2.04        2.61      4.00 o 
  -9   3   7       10.14        7.63      4.26 o 
  -8   3   7        0.94        4.89      3.90 o 
  -7   3   7        0.43       -0.38      3.67 o 
  -6   3   7       37.44       28.40      4.78 o 
  -5   3   7       10.18       10.27      3.96 o 
  -4   3   7        4.24        6.21      3.80 o 
  -3   3   7        8.81        8.15      3.76 o 
  -2   3   7       33.36       33.98      4.97 o 
  -1   3   7        8.94        7.64      3.06 o 
   0   3   7        0.10       -2.83      2.34 o 
   1   3   7        2.48        2.48      2.38 o 
   2   3   7       10.34       16.91      2.80 o 
   3   3   7       12.12       21.45      4.96 o 
   4   3   7        5.67        7.52      4.53 o 
   5   3   7        0.52       -0.88      4.59 o 
 -11   4   7        0.00        2.02      4.17 o 
 -10   4   7        2.67        1.82      4.04 o 
  -9   4   7        1.44        3.67      4.38 o 
  -8   4   7        2.15       -0.56      3.67 o 
  -7   4   7        0.30        0.78      4.20 o 
  -6   4   7       25.24       32.63      5.30 o 
  -5   4   7        1.23       -3.52      4.01 o 
  -4   4   7        5.47       11.59      4.88 o 
  -3   4   7       23.14       29.06      5.02 o 
  -2   4   7        8.78        9.90      4.57 o 
  -1   4   7        4.75        3.83      3.48 o 
   0   4   7        6.13        5.79      2.56 o 
   1   4   7        1.20       -1.75      2.65 o 
   2   4   7       16.05       19.04      3.07 o 
   3   4   7        0.41        1.67      4.08 o 
   4   4   7        0.94        3.06      4.43 o 
 -11   5   7        0.23        0.52      4.44 o 
 -10   5   7        0.01       -2.13      4.05 o 
  -9   5   7        9.56       17.10      5.48 o 
  -8   5   7        0.15        1.90      4.42 o 
  -7   5   7        9.06        9.68      4.71 o 
  -6   5   7       39.56       35.11      5.45 o 
  -5   5   7       11.41       15.15      4.62 o 
  -4   5   7        6.51        9.41      4.47 o 
  -3   5   7        0.71        1.01      4.11 o 
  -2   5   7       20.90       24.84      3.36 o 
  -1   5   7        0.08       -1.45      2.51 o 
   0   5   7        8.34        3.92      2.67 o 
   1   5   7       17.28       14.39      3.12 o 
   2   5   7        1.39        1.94      3.94 o 
   3   5   7        0.01        0.55      4.44 o 
 -10   6   7        4.31        4.27      4.85 o 
  -9   6   7       14.18        9.73      5.15 o 
  -8   6   7        2.58        7.49      4.49 o 
  -7   6   7        1.26       -1.90      4.60 o 
  -6   6   7        7.36        4.76      4.62 o 
  -5   6   7        7.79        5.27      4.39 o 
  -4   6   7        3.41        4.76      4.20 o 
  -3   6   7        4.37        2.13      3.99 o 
  -2   6   7       28.03       33.54      3.81 o 
  -1   6   7       53.36       62.24      4.57 o 
   0   6   7        2.98        0.61      2.60 o 
   1   6   7        0.82        3.04      2.75 o 
   2   6   7        1.53       -2.79      4.02 o 
  -9   7   7        2.42       -1.96      4.78 o 
  -8   7   7        0.32        0.41      4.85 o 
  -7   7   7        1.58       -2.43      4.08 o 
  -6   7   7        1.99        2.77      4.27 o 
  -5   7   7       25.53       24.44      5.30 o 
  -4   7   7       21.17       27.95      5.57 o 
  -3   7   7        1.54        2.84      3.13 o 
  -2   7   7       46.05       55.10      4.54 o 
  -1   7   7        4.52        5.94      2.97 o 
   0   7   7        1.19        0.24      2.76 o 
   1   7   7        2.44       -1.18      2.69 o 
  -8   8   7        2.79        5.52      5.11 o 
  -7   8   7        2.06       -0.70      4.22 o 
  -6   8   7        1.35       -0.66      4.09 o 
  -5   8   7        0.23       -2.07      4.42 o 
  -4   8   7        0.12       -1.07      3.96 o 
  -3   8   7        0.38        9.89      4.98 o 
  -2   8   7        2.19        1.78      4.19 o 
   1 -13   8        3.29        6.46      3.04 o 
   2 -13   8        2.15        2.40      2.71 o 
  -3 -12   8        4.49       10.96      5.06 o 
  -2 -12   8        0.31        1.08      2.67 o 
  -1 -12   8        0.23        2.45      2.73 o 
   0 -12   8        4.67        4.21      2.67 o 
   1 -12   8        1.67        1.50      2.45 o 
   2 -12   8        6.70       10.94      2.84 o 
   3 -12   8        9.10        6.85      4.13 o 
   4 -12   8        0.18        0.97      3.98 o 
   5 -12   8        3.91        9.75      4.60 o 
  -4 -11   8        0.60       -2.15      4.39 o 
  -3 -11   8        0.16        2.69      3.97 o 
  -2 -11   8        0.77       -2.63      3.65 o 
  -1 -11   8       21.94       23.07      4.34 o 
   0 -11   8        2.84        5.02      2.58 o 
   1 -11   8        3.87        2.23      2.46 o 
   2 -11   8        3.77        2.68      2.46 o 
   3 -11   8        3.81        1.88      3.81 o 
   4 -11   8        0.41        0.06      3.90 o 
   5 -11   8        0.02       -1.36      3.51 o 
   6 -11   8        1.02        3.15      4.31 o 
  -6 -10   8        9.19        9.37      5.00 o 
  -5 -10   8       19.30       22.35      5.38 o 
  -4 -10   8        0.29       -0.80      3.75 o 
  -3 -10   8        0.35        3.23      4.02 o 
  -2 -10   8      113.14      103.39      7.60 o 
  -1 -10   8       30.25       29.62      5.29 o 
   0 -10   8       24.73       23.54      3.22 o 
   1 -10   8        0.01       -2.02      2.13 o 
   2 -10   8        3.51        0.21      2.25 o 
   3 -10   8        4.43        3.63      3.59 o 
   4 -10   8        1.19        6.06      4.08 o 
   5 -10   8        0.15        0.05      3.57 o 
   6 -10   8        0.14       -1.24      3.78 o 
   7 -10   8        2.50        1.02      4.31 o 
  -7  -9   8        4.44        1.21      4.58 o 
  -6  -9   8       10.69        7.50      4.54 o 
  -5  -9   8       17.54       20.00      5.21 o 
  -4  -9   8       52.57       44.48      5.76 o 
  -3  -9   8      110.20      116.94      7.69 o 
  -2  -9   8       12.99       11.69      4.37 o 
  -1  -9   8       28.72       18.30      4.16 o 
   0  -9   8       21.05       28.49      4.69 o 
   1  -9   8       79.44       70.52      6.72 o 
   2  -9   8        0.31        0.71      3.56 o 
   3  -9   8       10.74       13.39      4.26 o 
   4  -9   8       17.24       16.98      4.57 o 
   5  -9   8        3.99        4.94      3.54 o 
   6  -9   8        1.12       -1.87      3.39 o 
   7  -9   8        1.37        0.78      4.13 o 
  -8  -8   8        0.60        0.04      4.74 o 
  -7  -8   8        0.43        0.35      4.11 o 
  -6  -8   8        0.00        1.22      4.20 o 
  -5  -8   8       12.87       11.33      4.66 o 
  -4  -8   8       38.23       29.38      4.85 o 
  -3  -8   8       21.86       14.93      4.14 o 
  -2  -8   8       66.50       69.48      6.13 o 
  -1  -8   8       31.67       33.95      4.74 o 
   0  -8   8       59.74       42.46      4.98 o 
   1  -8   8        5.32        5.75      3.25 o 
   2  -8   8       18.15       21.78      4.20 o 
   3  -8   8        4.27        0.46      3.40 o 
   4  -8   8       46.06       37.80      3.45 o 
   5  -8   8       37.81       35.38      3.62 o 
   6  -8   8        0.12       -2.44      2.55 o 
   7  -8   8        0.24        1.31      2.90 o 
  -9  -7   8        9.15       15.37      6.00 o 
  -8  -7   8        0.70       -4.08      3.97 o 
  -7  -7   8        0.00        0.32      4.16 o 
  -6  -7   8        0.98        0.36      3.71 o 
  -5  -7   8       98.35       94.71      7.18 o 
  -4  -7   8       45.66       36.13      4.94 o 
  -3  -7   8      198.71      180.77      8.08 o 
  -2  -7   8        0.14       -1.06      3.16 o 
  -1  -7   8        1.70       -0.08      1.86 o 
   0  -7   8        8.99       10.24      2.34 o 
   1  -7   8      149.36      152.74      4.73 o 
   2  -7   8        2.63        2.54      2.32 o 
   3  -7   8        0.02        1.88      2.32 o 
   4  -7   8        2.03        1.60      3.73 o 
   5  -7   8       13.34       16.83      3.82 o 
   6  -7   8        3.11        6.76      3.08 o 
   7  -7   8        0.15        0.85      3.01 o 
   8  -7   8        0.43        3.01      3.17 o 
  -9  -6   8        3.62        0.54      4.52 o 
  -8  -6   8        0.00       -3.39      4.24 o 
  -7  -6   8        3.33        1.34      3.94 o 
  -6  -6   8       18.65        9.31      4.10 o 
  -5  -6   8        3.24        1.47      3.72 o 
  -4  -6   8      173.45      165.74      8.02 o 
  -3  -6   8        5.02        1.65      3.11 o 
  -2  -6   8        8.76        5.83      3.22 o 
  -1  -6   8       25.75       23.27      2.56 o 
   0  -6   8       19.68       29.19      2.78 o 
   1  -6   8        0.00        0.65      2.10 o 
   2  -6   8       17.26       19.31      2.76 o 
   3  -6   8       35.15       49.75      3.80 o 
   4  -6   8       93.15       88.16      4.87 o 
   5  -6   8       81.71       82.25      4.94 o 
   6  -6   8        0.01        1.53      2.90 o 
   7  -6   8        0.00       -1.14      2.90 o 
   8  -6   8        0.87        2.45      3.39 o 
 -10  -5   8       19.65       15.82      5.43 o 
  -9  -5   8       23.76       26.32      5.85 o 
  -8  -5   8        2.54        7.28      4.69 o 
  -7  -5   8       59.74       73.45      6.65 o 
  -6  -5   8        5.14        2.74      3.74 o 
  -5  -5   8      335.35      317.10     10.01 o 
  -4  -5   8       28.46       33.57      4.50 o 
  -3  -5   8        0.00       -1.08      2.90 o 
  -2  -5   8       66.19       86.05      5.80 o 
  -1  -5   8       20.20       30.36      4.08 o 
   0  -5   8       24.57       23.54      2.60 o 
   1  -5   8        0.54        1.40      2.75 o 
   2  -5   8       33.13       40.18      3.35 o 
   3  -5   8        0.70        0.49      2.45 o 
   4  -5   8      257.10      252.96     10.18 o 
   5  -5   8        0.61        0.74      2.65 o 
   6  -5   8        1.10        0.73      2.91 o 
   7  -5   8        1.18        0.43      3.12 o 
   8  -5   8        0.37        0.95      3.43 o 
 -10  -4   8        0.62       -0.37      4.35 o 
  -9  -4   8        0.92        1.55      4.30 o 
  -8  -4   8       17.59       17.17      4.70 o 
  -7  -4   8       12.95       11.47      4.22 o 
  -6  -4   8       57.07       54.96      6.21 o 
  -5  -4   8        1.36       -1.84      3.03 o 
  -4  -4   8        1.11        0.38      2.93 o 
  -3  -4   8       26.62       17.44      3.46 o 
  -2  -4   8      217.70      243.97      7.55 o 
  -1  -4   8        1.85        4.32      2.68 o 
   0  -4   8       70.60       86.91      3.82 o 
   1  -4   8       11.21       17.36      1.77 o 
   2  -4   8       55.67       66.78      4.02 o 
   3  -4   8      105.65      110.52      4.88 o 
   4  -4   8       20.52       25.90      3.43 o 
   5  -4   8        1.82        1.42      2.71 o 
   6  -4   8        7.15        9.19      3.36 o 
   7  -4   8        2.50        1.72      3.06 o 
   8  -4   8        1.25        0.32      3.25 o 
 -11  -3   8        4.05        6.52      5.20 o 
 -10  -3   8        0.00        6.46      4.59 o 
  -9  -3   8        2.88        3.02      4.39 o 
  -8  -3   8        0.00        1.42      3.74 o 
  -7  -3   8       42.92       53.92      6.24 o 
  -6  -3   8        3.99        7.42      3.64 o 
  -5  -3   8       16.79       18.10      3.76 o 
  -4  -3   8        0.05        0.21      2.62 o 
  -3  -3   8      337.31      352.87      8.37 o 
  -2  -3   8       54.93       75.79      4.82 o 
  -1  -3   8        0.44        1.71      2.28 o 
   0  -3   8       35.96       32.55      2.18 o 
   1  -3   8       34.79       30.65      3.40 o 
   2  -3   8       18.09       21.57      2.82 o 
   3  -3   8       67.02       61.73      4.48 o 
   4  -3   8      189.19      184.88      6.14 o 
   5  -3   8       10.59       11.25      3.04 o 
   6  -3   8       29.77       28.17      3.77 o 
   7  -3   8        1.43       -2.42      3.04 o 
 -11  -2   8        2.18        6.15      4.98 o 
 -10  -2   8        0.00       -2.28      4.08 o 
  -9  -2   8        4.46        7.23      4.33 o 
  -8  -2   8       20.91       21.43      4.61 o 
  -7  -2   8        5.33        2.21      3.64 o 
  -6  -2   8        0.73        5.61      3.41 o 
  -5  -2   8       15.38       21.07      3.64 o 
  -4  -2   8       99.93       95.60      5.29 o 
  -3  -2   8        2.09        0.42      1.71 o 
  -2  -2   8       17.38       21.04      2.23 o 
  -1  -2   8       14.86        9.41      1.83 o 
   0  -2   8        2.32        3.94      1.49 o 
   1  -2   8       35.88       39.76      2.46 o 
   2  -2   8       35.26       39.55      3.19 o 
   3  -2   8       47.92       50.04      3.92 o 
   4  -2   8      257.74      247.92      6.68 o 
   5  -2   8        8.77        5.37      2.82 o 
   6  -2   8       18.77       15.85      3.40 o 
   7  -2   8        0.59       -0.07      3.01 o 
 -11  -1   8        4.76        6.03      2.99 o 
 -10  -1   8        2.25        0.51      2.69 o 
  -9  -1   8       42.30       47.43      4.10 o 
  -8  -1   8       12.08       16.77      4.82 o 
  -7  -1   8       48.25       47.38      3.74 o 
  -6  -1   8        2.68       -0.27      2.16 o 
  -5  -1   8      219.52      204.27     17.72 o 
  -4  -1   8       15.76        9.86      2.07 o 
  -3  -1   8      106.61      122.19     10.05 o 
  -2  -1   8       14.40       24.84      3.06 o 
  -1  -1   8        4.62        5.84      1.69 o 
   0  -1   8       36.89       39.18      3.00 o 
   1  -1   8        6.98        7.57      1.71 o 
   2  -1   8        2.86        3.62      2.30 o 
   3  -1   8        0.17        1.58      2.32 o 
   4  -1   8        0.01        0.84      2.38 o 
   5  -1   8       10.53       12.63      3.12 o 
   6  -1   8        0.03        0.18      2.79 o 
   7  -1   8        0.75        1.30      2.99 o 
 -11   0   8        5.38        4.43      4.78 o 
 -10   0   8        0.07        0.31      2.75 o 
  -9   0   8        6.07        6.64      2.81 o 
  -8   0   8        0.18       -2.08      2.33 o 
  -7   0   8       30.07       25.53      5.41 o 
  -6   0   8       34.47       42.84      3.65 o 
  -5   0   8        2.59        5.51      2.18 o 
  -4   0   8        0.17        1.36      1.72 o 
  -3   0   8       56.71       64.47      2.93 o 
  -2   0   8       72.71       64.94      2.86 o 
  -1   0   8       48.38       45.97      2.75 o 
   0   0   8       15.84       23.41      2.00 o 
   1   0   8        8.58        9.52      1.84 o 
   2   0   8       12.11        7.81      2.44 o 
   3   0   8        0.38        1.98      2.32 o 
   4   0   8       46.07       42.16      5.34 o 
   5   0   8        0.58        1.38      2.55 o 
   6   0   8        0.12       -1.73      2.68 o 
 -11   1   8        4.23        7.33      4.32 o 
 -10   1   8        1.17       -1.05      3.59 o 
  -9   1   8       12.68       13.49      4.32 o 
  -8   1   8       55.95       52.15      6.02 o 
  -7   1   8       75.78       77.81      6.58 o 
  -6   1   8        6.61        6.25      3.59 o 
  -5   1   8       22.39       15.09      4.04 o 
  -4   1   8       14.30       16.34      4.06 o 
  -3   1   8       76.53       68.57      5.52 o 
  -2   1   8      294.11      261.41      8.25 o 
  -1   1   8        0.18        0.10      2.25 o 
   0   1   8       13.95       12.66      2.74 o 
   1   1   8        2.83        1.54      2.30 o 
   2   1   8        1.16       -0.53      3.57 o 
   3   1   8       25.05       28.78      5.50 o 
   4   1   8        8.81       10.42      4.40 o 
   5   1   8        1.68        0.54      4.24 o 
   6   1   8        0.60       -2.29      5.12 o 
 -11   2   8        8.92        6.56      4.47 o 
 -10   2   8        0.57       -0.30      4.14 o 
  -9   2   8       12.16       17.23      4.89 o 
  -8   2   8       36.43       32.23      5.14 o 
  -7   2   8        2.71        4.93      3.82 o 
  -6   2   8       90.10       83.28      6.84 o 
  -5   2   8       74.85       66.90      6.32 o 
  -4   2   8        0.15        0.31      3.50 o 
  -3   2   8       14.77       14.03      3.99 o 
  -2   2   8        3.29        1.36      3.67 o 
  -1   2   8        7.03        7.22      2.65 o 
   0   2   8        1.66        2.33      2.42 o 
   1   2   8        2.13        3.08      2.34 o 
   2   2   8        0.47        2.30      3.73 o 
   3   2   8        1.81        0.05      3.84 o 
   4   2   8        0.50        1.15      4.19 o 
   5   2   8        3.30       -4.08      4.76 o 
 -11   3   8        0.51       -4.45      4.00 o 
 -10   3   8        0.00        0.37      3.99 o 
  -9   3   8       25.57       16.30      4.87 o 
  -8   3   8        9.12        2.45      4.11 o 
  -7   3   8        1.35        3.25      4.12 o 
  -6   3   8       45.92       39.49      5.35 o 
  -4   3   8       57.55       59.33      6.41 o 
  -3   3   8       20.83       24.21      5.02 o 
  -2   3   8       28.03       21.74      4.76 o 
  -1   3   8        0.54       -0.30      2.39 o 
   0   3   8        2.76        2.71      2.45 o 
   1   3   8        2.76        4.95      2.53 o 
   2   3   8        7.40        5.55      4.39 o 
   3   3   8        8.98        4.55      4.90 o 
   4   3   8        0.01       -0.86      4.23 o 
 -11   4   8        3.81        2.17      4.81 o 
 -10   4   8        2.12        2.13      4.35 o 
  -9   4   8        8.99       14.78      5.21 o 
  -8   4   8       18.47       25.10      5.49 o 
  -7   4   8        7.91       11.37      4.39 o 
  -6   4   8        1.14        3.15      3.63 o 
  -5   4   8       33.30       32.40      5.39 o 
  -4   4   8        0.60        0.10      3.76 o 
  -3   4   8       72.38       69.20      6.48 o 
  -2   4   8       47.41       55.47      4.38 o 
  -1   4   8        0.31        2.82      2.61 o 
   0   4   8       18.05       19.23      3.98 o 
   1   4   8        0.57       -0.38      2.51 o 
   2   4   8        0.04       -0.54      3.85 o 
   3   4   8        0.92       -0.90      4.27 o 
 -10   5   8        1.57        0.93      4.25 o 
  -9   5   8       25.56       15.46      5.15 o 
  -8   5   8       11.15       17.80      5.18 o 
  -7   5   8        0.39        1.41      4.10 o 
  -6   5   8        0.03       -1.38      4.40 o 
  -5   5   8        0.28       -0.75      3.86 o 
  -4   5   8        9.21        3.87      4.16 o 
  -3   5   8       31.00       30.68      5.46 o 
  -2   5   8       17.21       17.88      3.27 o 
  -1   5   8       16.85       23.45      3.49 o 
   0   5   8        0.58       -0.86      2.62 o 
   1   5   8        0.66        0.14      2.59 o 
   2   5   8        0.03       -2.64      4.13 o 
  -9   6   8        5.94        3.91      4.55 o 
  -8   6   8        2.52        0.56      4.47 o 
  -7   6   8        0.79        4.10      4.78 o 
  -6   6   8        2.49        1.24      4.64 o 
  -5   6   8        3.29        3.50      4.59 o 
  -4   6   8        0.01       -0.01      4.38 o 
  -3   6   8       10.82       21.06      3.50 o 
  -2   6   8       43.95       66.03      5.39 o 
  -1   6   8        0.13        3.44      2.87 o 
   0   6   8        3.38        2.29      3.81 o 
   1   6   8        0.02       -4.45      3.67 o 
  -8   7   8        3.37       -1.18      5.00 o 
  -7   7   8        2.50        4.29      4.50 o 
  -6   7   8        1.22        1.33      4.65 o 
  -5   7   8        8.60        2.83      4.26 o 
  -4   7   8        0.15        1.99      4.67 o 
  -3   7   8       46.76       51.25      4.66 o 
  -2   7   8       24.21       21.86      3.68 o 
  -1   7   8        0.20       -1.66      2.88 o 
  -2 -12   9        1.68        7.45      3.21 o 
  -1 -12   9        3.46        0.36      3.94 o 
   0 -12   9        0.00       -2.27      3.55 o 
   1 -12   9        0.20        1.20      3.88 o 
   2 -12   9        6.18        9.19      4.49 o 
   3 -12   9        1.62        1.57      4.22 o 
   4 -12   9        0.74       -4.30      3.84 o 
  -4 -11   9        0.01        3.17      4.30 o 
  -3 -11   9        1.43        2.79      4.37 o 
  -2 -11   9        3.37        0.33      4.10 o 
  -1 -11   9        0.09       -1.88      3.81 o 
   0 -11   9        0.94        1.50      3.78 o 
   1 -11   9        2.08       -0.29      3.72 o 
   2 -11   9        1.17       -0.48      3.88 o 
   3 -11   9        3.09       -0.24      3.54 o 
   4 -11   9        0.12       -2.43      3.81 o 
   5 -11   9        6.09        4.74      4.43 o 
  -6 -10   9        6.77        7.32      5.17 o 
  -5 -10   9        0.00        0.20      4.46 o 
  -4 -10   9        2.78        4.42      4.44 o 
  -3 -10   9       34.52       42.05      5.78 o 
  -2 -10   9       49.97       53.60      6.41 o 
  -1 -10   9       23.98       24.33      5.10 o 
   0 -10   9       11.02       18.56      4.78 o 
   1 -10   9       34.79       45.23      5.95 o 
   2 -10   9        0.47       -1.00      3.63 o 
   3 -10   9        0.03       -1.15      3.55 o 
   4 -10   9        1.13        2.47      3.85 o 
   5 -10   9        1.86        1.55      3.87 o 
   6 -10   9        0.28        3.22      4.27 o 
  -7  -9   9        7.33        6.27      5.14 o 
  -6  -9   9        8.48       11.55      5.09 o 
  -5  -9   9        8.76        9.49      4.71 o 
  -4  -9   9       10.12        6.43      4.17 o 
  -3  -9   9       47.49       53.75      6.21 o 
  -2  -9   9        0.00       -2.13      3.32 o 
   0  -9   9       22.31       31.49      5.11 o 
   1  -9   9        0.63       -1.12      3.21 o 
   2  -9   9        8.44        9.19      4.02 o 
   3  -9   9       10.83        8.89      4.25 o 
   4  -9   9        0.06        0.62      3.64 o 
   5  -9   9        5.27        8.89      4.23 o 
   6  -9   9        0.31        1.21      3.86 o 
  -8  -8   9        4.19        7.57      4.96 o 
  -7  -8   9        3.18        7.48      4.88 o 
  -6  -8   9        1.88       -4.40      3.80 o 
  -5  -8   9        4.09        4.05      4.09 o 
  -4  -8   9      105.58       98.85      7.20 o 
  -3  -8   9       48.24       44.98      5.40 o 
  -2  -8   9      102.70      129.88      7.73 o 
  -1  -8   9       21.87       26.47      4.56 o 
   0  -8   9       26.84       35.77      4.92 o 
   1  -8   9        7.45       18.68      4.37 o 
   2  -8   9        0.18        2.57      3.25 o 
   3  -8   9       22.96       19.37      4.57 o 
   4  -8   9       54.75       49.43      5.61 o 
   5  -8   9        0.38       -0.66      2.65 o 
   6  -8   9        1.54        0.73      3.04 o 
   7  -8   9        0.03        1.80      3.16 o 
  -8  -7   9        0.53        2.85      4.47 o 
  -7  -7   9        0.45       -1.64      3.88 o 
  -6  -7   9        5.99       10.92      4.60 o 
  -5  -7   9      171.37      200.07      9.26 o 
  -4  -7   9        7.64        5.13      3.71 o 
  -3  -7   9      179.87      159.90      8.11 o 
  -2  -7   9       36.44       34.86      5.06 o 
  -1  -7   9       19.84       28.01      2.92 o 
   0  -7   9        2.37        2.95      2.19 o 
   1  -7   9        0.59        1.67      2.41 o 
   2  -7   9        9.80        8.05      2.65 o 
   3  -7   9       22.14       24.82      3.28 o 
   4  -7   9        4.77        3.37      2.72 o 
   5  -7   9        2.10        0.91      2.78 o 
   6  -7   9        0.57       -2.68      2.77 o 
   7  -7   9        2.15        1.95      3.19 o 
  -9  -6   9        0.45       -3.49      4.44 o 
  -8  -6   9        0.11       -4.14      4.13 o 
  -7  -6   9       43.68       47.23      6.04 o 
  -6  -6   9       20.93       14.14      4.30 o 
  -5  -6   9       26.12       26.04      4.81 o 
  -4  -6   9      212.18      218.26      8.92 o 
  -3  -6   9       34.81       30.41      4.47 o 
  -2  -6   9        3.25        5.61      3.33 o 
  -1  -6   9        0.25       -0.49      2.08 o 
   0  -6   9       14.33       15.27      2.54 o 
   1  -6   9        9.82        7.39      2.56 o 
   2  -6   9       22.34       18.72      2.93 o 
   3  -6   9       10.87       11.24      2.95 o 
   4  -6   9       99.36       98.50      5.09 o 
   5  -6   9        4.90        1.72      2.87 o 
   6  -6   9        3.06        0.01      2.97 o 
   7  -6   9        0.04        2.65      3.12 o 
 -10  -5   9       10.50       11.64      5.26 o 
  -9  -5   9        2.86        4.35      4.82 o 
  -8  -5   9        0.55        1.81      4.23 o 
  -7  -5   9        0.34       -1.99      3.60 o 
  -6  -5   9        2.39        1.71      3.63 o 
  -5  -5   9      218.59      244.03      9.13 o 
  -4  -5   9       17.98       27.05      4.43 o 
  -3  -5   9      121.47       97.87      6.19 o 
  -2  -5   9       39.83       48.87      5.43 o 
  -1  -5   9       11.74       16.87      2.59 o 
   0  -5   9        4.09        5.16      2.26 o 
   1  -5   9       14.41       14.75      2.68 o 
   2  -5   9       43.15       31.85      3.29 o 
   3  -5   9      234.36      229.76      8.48 o 
   4  -5   9        1.75        4.67      2.83 o 
   5  -5   9       11.95       15.11      3.31 o 
   6  -5   9        0.21        0.58      2.99 o 
   7  -5   9        3.19        5.02      3.34 o 
 -10  -4   9        0.19        2.82      4.82 o 
  -9  -4   9        3.31        2.15      4.31 o 
  -8  -4   9       14.04       10.04      4.38 o 
  -7  -4   9        9.55       11.45      4.14 o 
  -6  -4   9       31.73       31.11      4.73 o 
  -5  -4   9       65.06       49.56      5.55 o 
  -4  -4   9       34.55       32.54      4.22 o 
  -3  -4   9      353.37      344.39      9.15 o 
  -2  -4   9      151.11      146.33      6.63 o 
  -1  -4   9        2.49        2.12      2.11 o 
   0  -4   9       92.72       97.72      4.02 o 
   1  -4   9       56.41       46.35      3.72 o 
   2  -4   9       86.83       95.57      7.35 o 
   3  -4   9       48.60       48.61      4.22 o 
   4  -4   9       29.83       29.68      3.62 o 
   5  -4   9        1.38        0.19      2.65 o 
   6  -4   9        7.52        2.06      3.96 o 
   7  -4   9        0.03        3.21      3.26 o 
 -10  -3   9        1.07       -2.29      4.30 o 
  -9  -3   9        0.73       -3.56      3.90 o 
  -8  -3   9        3.97        5.07      4.15 o 
  -7  -3   9        2.56        5.27      3.80 o 
  -6  -3   9        7.28        2.14      3.44 o 
  -5  -3   9        6.45        3.39      3.20 o 
  -4  -3   9      108.39      133.44      6.33 o 
  -3  -3   9       28.91       39.41      4.05 o 
  -2  -3   9        6.17        1.94      1.93 o 
  -1  -3   9       25.89       24.76      2.49 o 
   0  -3   9        9.64        7.74      1.78 o 
   1  -3   9        0.47        1.30      2.09 o 
   2  -3   9       12.83       20.93      2.95 o 
   3  -3   9       46.25       45.77      3.84 o 
   4  -3   9       15.55       10.16      2.91 o 
   5  -3   9        0.08        1.41      2.67 o 
   6  -3   9        0.39        4.10      3.09 o 
   7  -3   9        2.51        0.24      3.22 o 
 -11  -2   9        0.73        4.23      3.12 o 
 -10  -2   9        4.11        4.76      2.89 o 
  -9  -2   9       18.80       16.79      4.74 o 
  -8  -2   9        3.97       -0.02      3.59 o 
  -7  -2   9      101.56      106.85      6.76 o 
  -6  -2   9       34.11       38.80      4.54 o 
  -5  -2   9       21.65       14.25      3.29 o 
  -4  -2   9        5.87        3.18      1.94 o 
  -3  -2   9       63.97       52.53      5.45 o 
  -2  -2   9      172.37      152.11      9.91 o 
  -1  -2   9        2.53        2.32      1.60 o 
   0  -2   9        2.68        2.93      1.62 o 
   1  -2   9       32.31       34.47      3.11 o 
   2  -2   9       78.48       95.65      4.68 o 
   3  -2   9      171.14      163.85      5.79 o 
   4  -2   9       54.41       47.57      4.20 o 
   5  -2   9       12.90       13.12      3.24 o 
   6  -2   9        0.04       -0.01      2.80 o 
 -11  -1   9        0.67       -1.19      2.88 o 
 -10  -1   9        1.27       -1.84      2.58 o 
  -9  -1   9       51.60       52.23      4.49 o 
  -8  -1   9        0.02       -2.52      2.27 o 
  -7  -1   9       31.60       28.27      3.19 o 
  -6  -1   9       75.09       82.05      9.08 o 
  -5  -1   9       14.66       27.71      4.05 o 
  -4  -1   9       65.16       74.72      5.86 o 
  -3  -1   9       93.25      106.39      4.31 o 
  -2  -1   9       33.44       32.21      4.47 o 
  -1  -1   9        5.68        4.09      1.60 o 
   0  -1   9       10.09       12.28      1.85 o 
   1  -1   9        1.13       -0.05      2.05 o 
   2  -1   9        3.69        1.51      2.42 o 
   3  -1   9       42.58       48.86      6.53 o 
   4  -1   9        1.07        3.91      2.52 o 
   5  -1   9        0.71        2.13      2.59 o 
   6  -1   9        0.29       -1.11      2.72 o 
 -11   0   9        0.48        1.43      4.02 o 
 -10   0   9        2.07        4.86      4.31 o 
  -9   0   9        0.08        1.18      4.11 o 
  -8   0   9        8.50        5.32      3.93 o 
  -7   0   9       38.83       30.34      4.78 o 
  -6   0   9       12.12       22.81      4.42 o 
  -5   0   9       22.49       20.49      4.24 o 
  -4   0   9       20.99       16.15      4.11 o 
  -3   0   9        9.99       14.46      3.74 o 
  -2   0   9        9.57       14.18      3.79 o 
  -1   0   9       19.37       16.50      2.89 o 
   0   0   9       16.59       17.80      2.83 o 
   1   0   9       20.97       30.71      5.17 o 
   2   0   9       11.33       12.08      4.49 o 
   3   0   9       35.93       26.10      5.07 o 
   4   0   9        4.36        1.46      4.17 o 
   5   0   9        0.01       -1.82      4.63 o 
 -11   1   9        2.74        3.89      4.15 o 
 -10   1   9        0.20       -0.69      3.87 o 
  -9   1   9       28.12       21.05      4.76 o 
  -8   1   9       16.90       11.81      4.33 o 
  -7   1   9       18.30       22.07      4.95 o 
  -6   1   9      109.87       84.47      6.64 o 
  -5   1   9       22.45       28.09      4.90 o 
  -4   1   9        0.13        0.27      3.49 o 
  -3   1   9      116.59       99.57      6.46 o 
  -2   1   9        7.75        8.57      3.79 o 
  -1   1   9       13.82       20.01      3.16 o 
   0   1   9        1.95        0.30      2.96 o 
   1   1   9       15.84       15.51      4.27 o 
   2   1   9       22.51       17.52      5.08 o 
   3   1   9       38.35       35.21      6.14 o 
   4   1   9        2.94        0.39      4.22 o 
   5   1   9        0.56       -1.07      4.59 o 
 -11   2   9        7.34        9.55      4.73 o 
 -10   2   9        0.00       -2.22      3.95 o 
  -9   2   9       18.69       17.82      5.07 o 
  -8   2   9        8.33        4.90      3.97 o 
  -7   2   9        4.61        6.85      4.26 o 
  -6   2   9        0.08       -2.01      3.76 o 
  -5   2   9       53.09       60.16      6.07 o 
  -4   2   9        0.41       -2.40      3.50 o 
  -3   2   9       31.19       28.00      4.84 o 
  -2   2   9        1.01       -0.66      3.71 o 
  -1   2   9        2.46        2.03      2.62 o 
   0   2   9        4.99        5.15      2.51 o 
   1   2   9        2.51        1.86      3.59 o 
   2   2   9       26.08       26.13      5.39 o 
   3   2   9        2.35        1.01      4.17 o 
   4   2   9        0.21       -2.12      4.30 o 
 -10   3   9        2.98        4.65      4.58 o 
  -9   3   9        1.73       -2.19      3.84 o 
  -8   3   9        0.27       -1.98      4.08 o 
  -7   3   9        0.06        4.41      3.90 o 
  -6   3   9       28.45       25.26      5.34 o 
  -5   3   9       14.55       11.67      4.66 o 
  -4   3   9        0.03        0.78      3.64 o 
  -3   3   9       21.25       21.10      4.96 o 
  -2   3   9        0.02       -3.07      3.57 o 
  -1   3   9        0.64       -0.07      2.52 o 
   0   3   9        4.56        7.27      2.79 o 
   1   3   9        1.63        0.38      3.74 o 
   2   3   9        1.12        3.31      4.15 o 
   3   3   9        0.73       -0.34      4.35 o 
 -10   4   9        0.30       -2.90      4.17 o 
  -9   4   9        4.28        3.64      4.52 o 
  -8   4   9        3.77        3.38      4.51 o 
  -7   4   9       21.45       24.31      5.56 o 
  -6   4   9       13.74       19.19      5.34 o 
  -5   4   9        2.51        3.83      4.50 o 
  -4   4   9        0.02       -1.92      3.73 o 
  -3   4   9        5.37        6.75      4.23 o 
  -2   4   9        3.54        2.98      2.71 o 
  -1   4   9        8.39        7.83      3.15 o 
   0   4   9        1.37        2.91      2.87 o 
   1   4   9        0.02       -1.41      3.87 o 
   2   4   9        1.22        1.25      4.55 o 
  -9   5   9        6.61        1.54      4.60 o 
  -8   5   9        0.92       -1.68      4.34 o 
  -7   5   9        1.07        0.44      4.43 o 
  -6   5   9        0.98        1.95      4.24 o 
  -5   5   9        0.11       -1.72      3.91 o 
  -4   5   9        1.60        0.12      4.41 o 
  -3   5   9       11.56       11.00      3.23 o 
  -2   5   9        0.15        1.86      2.87 o 
  -1   5   9        0.25       -0.07      3.08 o 
   0   5   9        1.82        2.30      2.84 o 
   1   5   9        0.04        0.35      4.31 o 
  -8   6   9        4.03        2.01      5.02 o 
  -7   6   9        2.43        4.25      4.57 o 
  -6   6   9        0.26        0.85      4.32 o 
  -5   6   9        0.01        2.18      4.33 o 
  -4   6   9        2.18       -0.99      4.13 o 
  -3   6   9        0.03       -0.01      3.00 o 
  -2   6   9        0.31       -1.00      2.83 o 
  -1   6   9        5.45        4.38      3.10 o 
  -5   7   9        0.02        2.23      4.50 o 
  -2 -12  10        2.12       -2.69      4.20 o 
  -1 -12  10        3.97        4.27      4.37 o 
   0 -12  10        2.31        0.52      4.23 o 
   1 -12  10        4.04        1.95      3.91 o 
   2 -12  10        0.00        0.87      4.19 o 
  -4 -11  10        0.08        0.35      4.61 o 
  -3 -11  10        3.02        8.73      4.77 o 
  -2 -11  10        1.49       -2.29      3.88 o 
  -1 -11  10        9.77        8.26      4.79 o 
   0 -11  10        1.08        1.09      4.07 o 
   1 -11  10        1.96        0.11      3.83 o 
   2 -11  10        0.72       -2.28      3.69 o 
   3 -11  10        3.15       -0.59      3.92 o 
   4 -11  10        3.08        1.11      4.01 o 
  -5 -10  10        0.21        3.21      4.30 o 
  -4 -10  10        2.88        7.52      4.45 o 
  -3 -10  10       17.28       19.84      3.53 o 
  -2 -10  10        0.00        1.54      3.84 o 
  -1 -10  10        8.63        8.06      4.08 o 
   0 -10  10       12.86        9.35      4.09 o 
   1 -10  10        0.39       -0.50      3.57 o 
   2 -10  10        4.81        4.06      3.68 o 
   3 -10  10        1.90       -1.77      3.84 o 
   4 -10  10        1.79        3.26      4.03 o 
   5 -10  10        3.74        1.72      4.40 o 
  -6  -9  10        2.77        5.63      4.64 o 
  -5  -9  10        0.53        3.79      4.56 o 
  -4  -9  10       16.04       18.54      4.85 o 
  -3  -9  10        0.74        1.42      3.64 o 
  -2  -9  10      102.54      107.49      7.78 o 
  -1  -9  10       31.20       35.89      5.40 o 
   0  -9  10        1.92       -2.67      3.36 o 
   1  -9  10       21.34       22.79      4.80 o 
   2  -9  10        4.34        1.72      3.88 o 
   3  -9  10        0.11       -1.74      3.54 o 
   4  -9  10       18.32       21.18      5.04 o 
   5  -9  10        0.04       -2.06      4.12 o 
   6  -9  10        0.02        1.46      4.07 o 
  -7  -8  10        8.71        4.94      4.90 o 
  -6  -8  10        8.35        7.05      4.41 o 
  -5  -8  10       19.38       26.27      5.04 o 
  -4  -8  10        2.75        3.13      3.81 o 
  -3  -8  10        2.95        4.86      3.72 o 
  -2  -8  10        1.53       -0.26      3.40 o 
  -1  -8  10       64.37       62.93      6.39 o 
   0  -8  10       15.56       17.82      4.13 o 
   1  -8  10        3.53        2.51      3.41 o 
   2  -8  10       26.75       29.09      5.09 o 
   3  -8  10        0.63       -0.92      3.49 o 
   4  -8  10        4.51        7.78      3.03 o 
   5  -8  10        0.36       -3.17      2.85 o 
   6  -8  10        0.04       -0.86      3.06 o 
  -8  -7  10        1.43       -0.65      4.24 o 
  -7  -7  10        3.62        2.14      4.27 o 
  -6  -7  10        8.40        3.05      4.22 o 
  -5  -7  10        2.73        4.62      3.93 o 
  -4  -7  10        1.61        3.39      3.77 o 
  -3  -7  10       38.55       43.03      5.34 o 
  -2  -7  10       70.24       60.99      6.12 o 
  -1  -7  10        1.44       -0.26      2.16 o 
   0  -7  10        5.16        2.84      2.26 o 
   1  -7  10        4.38       -0.42      2.24 o 
   2  -7  10        1.71        1.84      2.42 o 
   3  -7  10       19.64       17.67      3.24 o 
   4  -7  10        0.43        0.08      2.84 o 
   5  -7  10        0.57        2.11      2.99 o 
   6  -7  10        0.02        1.44      3.19 o 
  -9  -6  10        0.69       -1.84      4.56 o 
  -8  -6  10        4.71       -2.69      4.12 o 
  -7  -6  10        2.02       -1.64      4.13 o 
  -6  -6  10       11.61       14.41      4.39 o 
  -5  -6  10        3.14        3.83      3.61 o 
  -4  -6  10       13.09       17.66      4.33 o 
  -3  -6  10       77.98       84.58      6.58 o 
  -2  -6  10        0.17        1.65      3.48 o 
  -1  -6  10        0.95        2.22      2.32 o 
   0  -6  10       20.63       17.62      2.79 o 
   1  -6  10        0.06       -0.70      2.31 o 
   2  -6  10        0.92       -0.44      2.37 o 
   3  -6  10       41.46       35.80      3.68 o 
   4  -6  10        4.82        6.87      3.00 o 
   5  -6  10        2.79       -1.40      2.91 o 
   6  -6  10        0.15       -3.57      2.86 o 
  -9  -5  10        0.38        2.40      4.52 o 
  -8  -5  10        0.00       -2.24      4.09 o 
  -7  -5  10        1.21        0.02      3.78 o 
  -6  -5  10        4.06        2.13      3.61 o 
  -5  -5  10        4.85        5.77      3.75 o 
  -4  -5  10       48.22       62.43      6.02 o 
  -3  -5  10        4.56        2.60      3.32 o 
  -2  -5  10       37.15       39.46      4.77 o 
  -1  -5  10        0.16       -0.54      2.17 o 
   0  -5  10        3.81        1.61      2.34 o 
   1  -5  10       36.98       47.70      3.95 o 
   2  -5  10       75.16       60.08      4.25 o 
   3  -5  10       11.18        9.47      2.97 o 
   4  -5  10        4.73        4.47      2.83 o 
   5  -5  10        5.30        2.49      3.08 o 
   6  -5  10        1.01       -0.61      3.04 o 
 -10  -4  10        0.01       -0.41      4.54 o 
  -9  -4  10        5.59        2.67      4.51 o 
  -8  -4  10       18.54       21.22      5.02 o 
  -7  -4  10        1.76        0.83      3.64 o 
  -6  -4  10       23.98       25.11      4.55 o 
  -5  -4  10       53.47       45.43      5.46 o 
  -4  -4  10       35.44       42.68      4.71 o 
  -3  -4  10       12.86       13.49      3.60 o 
  -2  -4  10        0.01        1.87      3.05 o 
  -1  -4  10       10.45        8.22      1.87 o 
   0  -4  10        2.08        2.03      2.29 o 
   1  -4  10       23.91       20.59      2.96 o 
   2  -4  10      132.74      130.46      5.30 o 
   3  -4  10        1.15        0.53      2.63 o 
   4  -4  10        1.45        4.21      2.85 o 
   5  -4  10        1.11        5.92      3.16 o 
   6  -4  10        0.46        6.38      4.87 o 
 -10  -3  10        0.36       -0.13      4.43 o 
  -9  -3  10        4.99       -1.58      4.04 o 
  -8  -3  10        3.77        3.04      3.96 o 
  -7  -3  10        0.17       -2.23      3.42 o 
  -6  -3  10        1.73        2.95      3.24 o 
  -5  -3  10        3.11        1.93      2.98 o 
  -4  -3  10        1.72        1.78      2.15 o 
  -3  -3  10        0.01       -1.92      1.92 o 
  -2  -3  10       52.11       51.14      5.71 o 
  -1  -3  10        1.79        0.08      1.65 o 
   0  -3  10        5.42        7.83      2.49 o 
   1  -3  10        6.81       10.66      3.32 o 
   2  -3  10        3.03        2.36      2.38 o 
   3  -3  10       40.02       46.63      4.24 o 
   4  -3  10        4.85        4.72      2.82 o 
   5  -3  10        0.04       -0.17      2.75 o 
   6  -3  10        0.36       -2.17      2.91 o 
 -10  -2  10        0.58        1.19      2.74 o 
  -9  -2  10        0.08       -0.44      2.65 o 
  -8  -2  10        0.30        1.51      2.57 o 
  -7  -2  10        0.00       -0.33      2.25 o 
  -6  -2  10       14.26       15.80      2.81 o 
  -5  -2  10        1.68       -0.10      2.12 o 
  -4  -2  10       62.05       78.80      8.37 o 
  -3  -2  10        2.01        2.62      3.52 o 
  -2  -2  10        1.56        2.13      2.00 o 
  -1  -2  10        6.59        7.10      1.83 o 
   0  -2  10        2.52        4.73      2.67 o 
   1  -2  10       57.59       59.79      4.13 o 
   2  -2  10       55.81       64.82      4.32 o 
   3  -2  10        7.48        7.61      2.71 o 
   4  -2  10        4.49        4.05      2.89 o 
   5  -2  10        1.11        0.83      5.17 o 
 -10  -1  10        0.92        1.14      4.26 o 
  -9  -1  10        4.02        2.62      3.69 o 
  -8  -1  10        0.18       -0.32      3.84 o 
  -7  -1  10       32.79       26.34      4.91 o 
  -6  -1  10       13.18        9.95      3.69 o 
  -5  -1  10        6.53        4.08      3.41 o 
  -4  -1  10        4.49        3.51      3.61 o 
  -3  -1  10        1.70        2.55      3.37 o 
  -2  -1  10        0.09        0.61      3.14 o 
  -1  -1  10        2.21        2.80      2.47 o 
   0  -1  10        0.07       -3.07      3.51 o 
   1  -1  10        0.01        1.74      3.53 o 
   2  -1  10       47.43       53.04      6.58 o 
   3  -1  10        9.83        6.95      4.43 o 
   4  -1  10        0.55       -0.17      4.57 o 
   5  -1  10        0.24       -3.55      4.96 o 
 -10   0  10        5.51        0.86      3.91 o 
  -9   0  10       22.28       17.60      4.95 o 
  -8   0  10        1.35       -1.82      3.58 o 
  -7   0  10        6.88        2.87      3.37 o 
  -6   0  10        0.60       -0.13      3.35 o 
  -5   0  10        4.88        5.48      3.83 o 
  -4   0  10        4.58       10.35      4.04 o 
  -3   0  10        8.97       13.46      3.98 o 
  -2   0  10        0.72       -0.18      3.29 o 
  -1   0  10        3.97        5.45      2.62 o 
   0   0  10        0.00        0.50      3.43 o 
   1   0  10        5.14        6.39      3.83 o 
   2   0  10        1.32        0.91      4.27 o 
   3   0  10        5.33        5.81      4.81 o 
   4   0  10        0.07       -2.43      4.72 o 
 -10   1  10        0.60       -0.92      4.19 o 
  -9   1  10        1.79        6.01      4.52 o 
  -8   1  10        1.10       -1.85      3.92 o 
  -7   1  10        3.52        5.37      4.09 o 
  -6   1  10        7.79        4.30      4.05 o 
  -5   1  10       15.16       11.16      4.34 o 
  -4   1  10        2.83        0.31      3.57 o 
  -3   1  10        4.73        1.05      3.57 o 
  -2   1  10        1.82       -1.87      3.48 o 
  -1   1  10        3.22        3.23      2.67 o 
   0   1  10        1.28       -0.35      3.27 o 
   1   1  10        1.42        0.01      3.51 o 
   2   1  10       14.60       13.23      4.99 o 
   3   1  10        0.38       -2.56      4.51 o 
 -10   2  10        2.90        1.79      4.39 o 
  -9   2  10       16.65       16.72      5.41 o 
  -8   2  10        3.45        6.17      4.50 o 
  -7   2  10        3.09        4.89      4.20 o 
  -6   2  10        1.87        2.92      4.20 o 
  -5   2  10        0.04        1.43      3.67 o 
  -4   2  10        2.98        4.46      4.07 o 
  -3   2  10        8.09       14.45      4.46 o 
  -2   2  10       12.84       21.55      3.42 o 
  -1   2  10        0.03       -0.34      2.61 o 
   0   2  10        0.21       -0.21      3.99 o 
   1   2  10       18.64       25.19      5.35 o 
   2   2  10        5.58        3.29      4.31 o 
   3   2  10        0.11       -1.44      4.57 o 
 -10   3  10        6.50        1.76      4.55 o 
  -9   3  10        0.44       -0.75      4.04 o 
  -8   3  10        6.85        5.43      4.27 o 
  -7   3  10        1.21       -2.49      3.95 o 
  -6   3  10        0.04       -4.71      3.94 o 
  -5   3  10        0.02       -0.85      4.11 o 
  -4   3  10        4.12        3.06      4.00 o 
  -3   3  10       14.51        8.93      4.44 o 
  -2   3  10        1.03        0.04      2.74 o 
  -1   3  10        0.38        0.62      2.68 o 
   0   3  10        0.74        0.93      3.92 o 
   1   3  10        1.16        1.69      4.51 o 
   2   3  10        0.10       -0.67      4.63 o 
  -9   4  10        0.05       -2.19      4.53 o 
  -8   4  10        4.26        1.72      4.09 o 
  -7   4  10        0.16        3.22      4.22 o 
  -6   4  10        0.42        0.76      4.11 o 
  -5   4  10        0.55        2.14      4.52 o 
  -4   4  10        2.42        1.40      4.19 o 
  -3   4  10        0.12        2.89      2.84 o 
  -2   4  10        0.98        1.18      2.94 o 
  -1   4  10        0.07        0.01      2.81 o 
   0   4  10        0.05        1.96      4.57 o 
  -8   5  10        0.01        2.49      4.41 o 
  -7   5  10        0.37       -1.85      4.55 o 
  -6   5  10        0.99        2.05      4.45 o 
  -5   5  10        7.89       13.37      4.95 o 
  -4   5  10        8.56       11.61      5.05 o 
  -3   5  10        1.32        2.63      2.95 o 
  -2   5  10        0.15       -0.33      2.93 o 
  -1   5  10        0.66        1.94      2.98 o 
  -3 -11  11        1.11       -2.80      4.08 o 
  -2 -11  11        0.15        2.87      4.44 o 
  -1 -11  11        0.71        0.78      4.24 o 
   0 -11  11        0.74        3.36      4.54 o 
   1 -11  11        0.15        0.84      4.03 o 
   2 -11  11        2.35        2.52      4.09 o 
   3 -11  11        0.56       -1.22      3.83 o 
  -5 -10  11        2.75        5.49      4.82 o 
  -4 -10  11        2.96        7.76      4.42 o 
  -3 -10  11        0.79        5.32      4.28 o 
  -2 -10  11       15.80       23.26      5.39 o 
  -1 -10  11        3.16        0.54      4.20 o 
   0 -10  11       12.92       10.71      4.77 o 
   1 -10  11        5.59        6.56      4.54 o 
   2 -10  11        6.47       10.33      4.60 o 
   3 -10  11        5.80        3.59      4.10 o 
   4 -10  11        0.13       -1.49      4.32 o 
  -6  -9  11        0.49       -5.14      3.88 o 
  -5  -9  11       17.35       18.96      5.24 o 
  -4  -9  11        6.13        7.38      4.24 o 
  -3  -9  11       13.08        9.29      4.37 o 
  -2  -9  11       16.53       14.29      4.64 o 
  -1  -9  11        0.57        0.24      3.68 o 
   0  -9  11       10.56       14.47      4.62 o 
   1  -9  11       12.55        7.64      4.33 o 
   2  -9  11        0.06       -0.41      3.72 o 
   3  -9  11        2.82        2.66      4.19 o 
   4  -9  11        0.34       -1.21      3.99 o 
  -7  -8  11       13.04       14.19      5.13 o 
  -6  -8  11       12.22       11.10      4.73 o 
  -5  -8  11        5.30       10.98      4.53 o 
  -4  -8  11       21.93       26.68      5.05 o 
  -3  -8  11       84.60       82.45      7.13 o 
  -2  -8  11       73.55       68.80      6.67 o 
  -1  -8  11        0.49        0.66      3.77 o 
   0  -8  11        5.17        6.11      3.86 o 
   1  -8  11       15.44       21.23      4.63 o 
   2  -8  11        0.84        3.13      3.75 o 
   3  -8  11       22.34       24.71      5.07 o 
   4  -8  11        1.55        0.05      3.68 o 
   5  -8  11        0.02       -3.56      2.86 o 
  -8  -7  11        0.66       -6.32      4.21 o 
  -7  -7  11        0.20        1.73      4.16 o 
  -6  -7  11       14.48       15.89      4.72 o 
  -5  -7  11       47.16       50.56      6.06 o 
  -4  -7  11        2.99        8.41      4.07 o 
  -3  -7  11        0.13       -3.86      3.46 o 
  -2  -7  11       11.96       12.65      2.67 o 
  -1  -7  11        0.30       -0.68      3.50 o 
   0  -7  11        8.82       11.63      2.73 o 
   1  -7  11       27.80       33.29      3.47 o 
   2  -7  11       27.25       27.43      3.45 o 
   3  -7  11        2.71        0.56      2.73 o 
   4  -7  11        0.21       -1.04      2.99 o 
   5  -7  11        0.15       -0.55      3.05 o 
  -8  -6  11        3.05       -2.51      4.20 o 
  -7  -6  11       38.39       52.71      6.32 o 
  -6  -6  11       31.25       29.96      5.19 o 
  -5  -6  11        7.13       12.77      4.17 o 
  -4  -6  11        0.01       -1.85      3.23 o 
  -3  -6  11       49.34       46.16      5.34 o 
  -2  -6  11        8.46        5.25      3.63 o 
  -1  -6  11        7.22       11.38      2.69 o 
   0  -6  11        0.31        0.28      2.60 o 
   1  -6  11       29.90       34.54      3.51 o 
   2  -6  11        2.35        4.47      2.73 o 
   3  -6  11        0.61       -0.05      2.69 o 
   4  -6  11        2.04       -0.99      2.76 o 
   5  -6  11        1.13        3.22      3.81 o 
  -9  -5  11        0.06       -1.08      4.43 o 
  -8  -5  11        4.21        3.78      4.25 o 
  -7  -5  11        0.82       -0.50      3.85 o 
  -6  -5  11       19.31       19.80      4.49 o 
  -5  -5  11       12.82        8.77      3.72 o 
  -4  -5  11       46.69       50.29      5.52 o 
  -3  -5  11       22.80       32.88      4.66 o 
  -2  -5  11        8.47        9.05      3.66 o 
  -1  -5  11       13.97       15.98      2.12 o 
   0  -5  11       60.99       53.05      4.14 o 
   1  -5  11        4.31        3.19      2.54 o 
   2  -5  11       32.02       34.00      3.71 o 
   3  -5  11       10.19        7.88      2.94 o 
   4  -5  11        0.09       -3.82      2.69 o 
   5  -5  11        0.12        0.37      3.06 o 
  -9  -4  11        0.25       -1.51      4.16 o 
  -8  -4  11        0.55       -3.51      3.71 o 
  -7  -4  11       17.28       21.89      4.69 o 
  -6  -4  11       36.73       46.87      5.77 o 
  -5  -4  11        4.77        4.58      3.26 o 
  -4  -4  11        1.03        0.67      2.93 o 
  -3  -4  11        0.34       -0.62      2.02 o 
  -2  -4  11        0.21        0.39      1.95 o 
  -1  -4  11       43.95       41.22      2.71 o 
   0  -4  11        0.12       -1.19      2.21 o 
   1  -4  11      246.85      238.76      6.52 o 
   2  -4  11        1.63        1.65      2.57 o 
   3  -4  11        4.49        3.30      2.76 o 
   4  -4  11        0.28       -0.85      3.81 o 
   5  -4  11        3.76        4.15      3.16 o 
 -10  -3  11        0.91        1.37      3.68 o 
  -9  -3  11        0.04       -0.03      2.76 o 
  -8  -3  11        0.09       -0.79      2.43 o 
  -7  -3  11       18.45       10.24      2.94 o 
  -6  -3  11        3.18        3.00      2.32 o 
  -5  -3  11       33.25       25.57      3.16 o 
  -4  -3  11       12.94       12.78      2.46 o 
  -3  -3  11       19.12       22.58      2.69 o 
  -2  -3  11       25.77       26.91      2.79 o 
  -1  -3  11       33.05       38.81      3.38 o 
   0  -3  11      125.18      130.64      6.74 o 
   1  -3  11       37.21       44.44      3.85 o 
   2  -3  11       18.40       21.88      5.31 o 
   3  -3  11        0.58        3.89      4.87 o 
   4  -3  11        0.06       -2.97      4.59 o 
 -10  -2  11        0.03       -1.93      4.23 o 
  -9  -2  11        1.64        3.01      3.79 o 
  -8  -2  11        6.33        4.17      3.69 o 
  -7  -2  11        5.04        6.18      4.05 o 
  -6  -2  11       72.17       73.98      6.19 o 
  -5  -2  11       11.68       16.37      4.25 o 
  -4  -2  11        0.10        0.75      3.17 o 
  -3  -2  11        4.30        1.20      3.20 o 
  -2  -2  11        8.55        6.15      3.39 o 
  -1  -2  11       30.31       31.46      5.21 o 
   0  -2  11        1.46        3.89      3.68 o 
   1  -2  11       30.20       22.51      4.91 o 
   2  -2  11        1.84        3.61      4.20 o 
   3  -2  11        4.48        6.25      4.93 o 
   4  -2  11        0.42       -3.99      4.57 o 
 -10  -1  11        2.17       -2.67      3.74 o 
  -9  -1  11       11.68       15.03      4.71 o 
  -8  -1  11        0.42        0.01      4.02 o 
  -7  -1  11       25.90       22.98      4.99 o 
  -6  -1  11       16.63       12.27      4.03 o 
  -5  -1  11        0.31        3.66      3.51 o 
  -4  -1  11        2.64        0.69      3.32 o 
  -3  -1  11       10.30       18.20      4.10 o 
  -2  -1  11       17.62       15.90      3.99 o 
  -1  -1  11       12.26       17.09      4.30 o 
   0  -1  11        8.79        6.55      3.94 o 
   1  -1  11       37.08       38.15      6.07 o 
   2  -1  11       14.54        6.40      4.40 o 
   3  -1  11        0.02        3.26      4.67 o 
   4  -1  11        3.51       -0.07      5.10 o 
 -10   0  11        1.36        4.14      4.39 o 
  -9   0  11        0.06       -1.19      3.58 o 
  -8   0  11       25.97       21.89      5.20 o 
  -7   0  11       16.82       11.96      4.23 o 
  -6   0  11        0.01       -0.02      3.65 o 
  -5   0  11        0.00        1.74      3.52 o 
  -4   0  11       12.29       18.60      4.32 o 
  -3   0  11        8.42       15.60      4.17 o 
  -2   0  11        0.02       -0.82      2.41 o 
  -1   0  11        0.05        0.76      3.63 o 
   0   0  11        1.91        0.68      3.90 o 
   1   0  11       14.88       12.31      4.71 o 
   2   0  11        0.09       -1.44      3.96 o 
   3   0  11        0.45        0.27      4.55 o 
 -10   1  11        3.47       -1.39      4.58 o 
  -9   1  11        0.85       -0.77      4.03 o 
  -8   1  11        0.46       -0.90      3.72 o 
  -7   1  11        4.02        6.92      4.35 o 
  -6   1  11        5.49        4.62      3.79 o 
  -5   1  11       27.21       27.45      5.03 o 
  -4   1  11        3.55        5.76      4.04 o 
  -3   1  11       23.17       26.60      4.92 o 
  -2   1  11        0.12        1.02      2.78 o 
  -1   1  11        0.10        0.64      3.73 o 
   0   1  11        6.14        9.89      4.54 o 
   1   1  11        0.30        2.64      4.06 o 
   2   1  11        1.18       -2.16      4.71 o 
  -9   2  11        0.05        1.19      4.77 o 
  -8   2  11        2.08       -2.20      3.83 o 
  -7   2  11        2.13        4.95      4.31 o 
  -6   2  11       22.74       19.91      4.96 o 
  -5   2  11       43.02       36.56      5.75 o 
  -4   2  11        6.25        5.49      4.21 o 
  -3   2  11       10.24       12.87      4.83 o 
  -2   2  11        0.13        0.32      2.75 o 
  -1   2  11        0.71       -3.88      3.50 o 
   0   2  11        6.11        4.02      4.26 o 
   1   2  11        4.55        1.06      4.39 o 
  -9   3  11        0.00        2.34      4.83 o 
  -8   3  11        0.30       -1.00      4.18 o 
  -7   3  11        0.12       -1.00      3.99 o 
  -6   3  11        4.30        2.06      4.15 o 
  -5   3  11        0.07       -0.49      4.09 o 
  -4   3  11        2.22        0.53      4.41 o 
  -3   3  11        0.12       -0.49      2.93 o 
  -2   3  11        0.52       -0.54      2.91 o 
  -1   3  11        1.29        8.43      4.84 o 
   0   3  11        4.95        9.32      5.05 o 
  -7   4  11        0.00        1.08      4.33 o 
  -6   4  11        0.62       -1.44      4.41 o 
  -5   4  11        2.29       -1.93      4.17 o 
  -4   4  11        0.01       -2.68      4.08 o 
  -3   4  11        0.26        1.05      3.05 o 
  -2   4  11        2.22        4.47      3.17 o 
  -2 -11  12        7.17        2.30      4.58 o 
  -1 -11  12        4.71        2.52      4.40 o 
   0 -11  12        4.40       11.43      5.11 o 
   1 -11  12        0.76        4.32      4.48 o 
  -4 -10  12        2.53        0.23      4.24 o 
  -3 -10  12        5.55        3.65      4.45 o 
  -2 -10  12        6.54       10.14      4.93 o 
  -1 -10  12        4.67        5.62      4.48 o 
   0 -10  12        0.01       -3.69      3.89 o 
   1 -10  12        7.31        2.03      4.09 o 
   2 -10  12        0.71        4.08      4.27 o 
  -5  -9  12       12.40       13.21      4.94 o 
  -4  -9  12        2.37        4.16      4.28 o 
  -3  -9  12       21.10       21.50      5.12 o 
  -2  -9  12        7.62        8.82      4.69 o 
  -1  -9  12        3.25        5.34      4.42 o 
   0  -9  12       13.13       14.28      4.94 o 
   1  -9  12        3.87        8.11      4.29 o 
   2  -9  12        0.34       -0.39      4.00 o 
   3  -9  12        0.55        3.84      4.24 o 
  -6  -8  12       11.56       11.90      4.82 o 
  -5  -8  12        0.23       -1.65      3.87 o 
  -4  -8  12        3.96        9.93      4.37 o 
  -3  -8  12       33.70       37.96      5.54 o 
  -2  -8  12       26.50       36.27      5.56 o 
  -1  -8  12       18.26       17.97      4.69 o 
   0  -8  12        0.04        0.55      3.70 o 
   1  -8  12        0.06       -3.59      3.53 o 
   2  -8  12       11.63       13.55      4.81 o 
   3  -8  12        0.03       -0.05      3.91 o 
   4  -8  12        0.18       -3.88      3.80 o 
  -7  -7  12        7.53       15.92      5.20 o 
  -6  -7  12        2.83        2.80      4.43 o 
  -5  -7  12       18.07       15.40      4.59 o 
  -4  -7  12        2.05        1.28      3.60 o 
  -3  -7  12       78.95       88.61      7.06 o 
  -2  -7  12        1.02       -0.42      2.33 o 
  -1  -7  12        0.76        0.21      2.44 o 
   0  -7  12       25.80       31.89      3.61 o 
   1  -7  12       19.19       17.28      3.30 o 
   2  -7  12        0.37        0.25      2.77 o 
   3  -7  12        4.91        5.47      3.18 o 
   4  -7  12        2.99        1.33      3.08 o 
  -8  -6  12       26.68       26.98      5.73 o 
  -7  -6  12        1.05       -2.36      3.79 o 
  -6  -6  12       30.76       32.40      5.33 o 
  -5  -6  12        6.42        5.36      3.95 o 
  -4  -6  12       14.23       18.95      4.28 o 
  -3  -6  12        0.01        0.80      3.42 o 
  -2  -6  12        4.32        5.20      2.53 o 
  -1  -6  12        0.22        0.03      2.38 o 
   0  -6  12       11.75       12.22      3.00 o 
   1  -6  12       19.43       16.09      3.19 o 
   2  -6  12        0.00       -0.58      2.70 o 
   3  -6  12        0.03        1.33      2.88 o 
   4  -6  12        0.24        0.04      3.08 o 
  -8  -5  12        2.50        0.70      4.22 o 
  -7  -5  12        8.05        8.03      4.44 o 
  -6  -5  12       12.52       11.49      4.23 o 
  -5  -5  12        6.09        2.75      3.51 o 
  -4  -5  12        1.81        4.10      3.33 o 
  -3  -5  12        0.03       -0.78      3.23 o 
  -2  -5  12       12.94        8.75      2.06 o 
  -1  -5  12        2.47        2.20      2.41 o 
   0  -5  12       15.58       16.58      3.11 o 
   1  -5  12       10.53       11.23      2.99 o 
   2  -5  12        1.65        3.45      2.87 o 
   3  -5  12        0.03       -2.86      2.79 o 
   4  -5  12        1.37        0.18      3.05 o 
  -6  -4  12        1.82        8.00      3.47 o 
  -5  -4  12        1.32        2.22      3.18 o 
  -4  -4  12        9.96        9.42      3.63 o 
  -3  -4  12        0.02        1.17      2.89 o 
  -2  -4  12        0.09        1.17      2.20 o 
  -1  -4  12       17.91       16.54      4.46 o 
   0  -4  12       58.09       68.06      6.94 o 
   1  -4  12        2.67        1.82      4.20 o 
   2  -4  12        9.21        9.69      4.92 o 
   3  -4  12        1.47       -4.30      4.47 o 
   4  -4  12        0.05       -0.34      5.00 o 
  -9  -3  12        6.51        4.62      4.14 o 
  -8  -3  12        1.86        4.56      3.51 o 
  -7  -3  12        1.40        2.45      3.51 o 
  -6  -3  12        1.47       -0.04      3.47 o 
  -5  -3  12        8.38        6.67      3.50 o 
  -4  -3  12        1.75       -0.84      3.09 o 
  -3  -3  12        6.28       10.11      3.63 o 
  -2  -3  12       10.44       12.30      2.73 o 
  -1  -3  12       26.14       27.65      5.12 o 
   0  -3  12      114.30      126.24      8.33 o 
   1  -3  12        6.24        4.08      4.20 o 
   2  -3  12        2.19        0.62      4.42 o 
   3  -3  12        2.04       -2.85      4.88 o 
  -9  -2  12        1.01        2.28      4.19 o 
  -8  -2  12        1.28        0.81      3.80 o 
  -7  -2  12        0.01       -1.25      3.29 o 
  -6  -2  12        3.87        1.81      3.48 o 
  -5  -2  12        3.11        2.76      3.41 o 
  -4  -2  12        0.02       -0.43      3.41 o 
  -3  -2  12        0.53       -1.21      3.15 o 
  -2  -2  12        2.59        2.99      2.48 o 
  -1  -2  12       11.43       12.85      4.41 o 
   0  -2  12        2.57        3.48      4.02 o 
   1  -2  12        2.68        1.03      4.27 o 
   2  -2  12        0.74       -3.36      4.54 o 
   3  -2  12        1.22        2.18      5.08 o 
  -9  -1  12        2.08        1.59      4.33 o 
  -8  -1  12        0.00       -1.12      4.03 o 
  -7  -1  12        0.17       -0.66      3.87 o 
  -6  -1  12        0.23       -2.43      3.63 o 
  -5  -1  12        0.55       -0.69      3.39 o 
  -4  -1  12        0.02        2.70      3.62 o 
  -3  -1  12       12.07        9.25      3.92 o 
  -2  -1  12       25.46       22.22      4.83 o 
  -1  -1  12       10.90       12.77      4.91 o 
   0  -1  12       34.57       29.86      5.40 o 
   1  -1  12       13.40       15.63      5.20 o 
   2  -1  12        2.13        3.79      4.69 o 
  -9   0  12       10.91        9.71      4.54 o 
  -8   0  12        5.52        4.28      4.03 o 
  -7   0  12        0.00       -0.70      3.73 o 
  -6   0  12        0.01       -2.24      3.61 o 
  -5   0  12        1.69        1.15      3.74 o 
  -4   0  12        7.39        4.09      3.93 o 
  -3   0  12       10.33        5.65      4.01 o 
  -2   0  12        2.32        6.24      4.15 o 
  -1   0  12        5.61        9.84      4.46 o 
   0   0  12       16.96       11.12      4.72 o 
   1   0  12        0.31       -1.91      4.66 o 
  -9   1  12        0.21        3.53      4.65 o 
  -8   1  12        0.05       -4.77      4.10 o 
  -7   1  12        0.08        0.70      4.24 o 
  -6   1  12        4.27        4.53      4.20 o 
  -5   1  12        0.27        1.22      3.97 o 
  -4   1  12        0.22        2.21      4.08 o 
  -3   1  12        8.94        5.80      4.37 o 
  -2   1  12        3.86       -1.80      4.08 o 
  -1   1  12        3.46        0.08      3.76 o 
   0   1  12        0.03       -3.11      4.28 o 
  -8   2  12        0.67       -2.00      3.99 o 
  -7   2  12        0.11       -1.63      4.31 o 
  -6   2  12        1.24        3.66      4.33 o 
  -5   2  12        0.70        0.83      4.41 o 
  -4   2  12        9.73        7.65      4.56 o 
  -3   2  12        4.62        3.69      3.21 o 
  -2   2  12        0.06       -0.48      4.49 o 
  -1   2  12        3.07        5.72      4.70 o 
  -6   3  12        0.71        2.18      4.55 o 
  -5   3  12        0.07       -2.31      4.24 o 
  -4   3  12        0.05       -1.71      4.04 o 
  -3   3  12        0.00        1.06      3.02 o 
  -2 -10  13        0.08       -0.11      4.23 o 
  -1 -10  13        0.57        0.06      4.28 o 
   0 -10  13        0.75       -1.96      4.28 o 
  -4  -9  13        7.07        6.34      4.43 o 
  -3  -9  13       32.29       43.67      6.29 o 
  -2  -9  13        0.01       -1.14      4.01 o 
  -1  -9  13        0.31       -0.63      4.14 o 
   0  -9  13        0.72       -1.71      3.85 o 
   1  -9  13        0.41       -1.41      4.09 o 
  -5  -8  13       14.31       17.32      5.15 o 
  -4  -8  13        0.94       -0.44      3.64 o 
  -3  -8  13        2.83        6.82      4.31 o 
  -2  -8  13        0.70        1.05      3.85 o 
  -1  -8  13        0.87        1.86      3.90 o 
   0  -8  13        4.10        5.68      4.35 o 
   1  -8  13       11.20        9.39      4.71 o 
   2  -8  13        0.06       -0.29      3.94 o 
  -6  -7  13        1.78       -0.02      4.02 o 
  -5  -7  13        4.61        5.90      4.18 o 
  -4  -7  13        9.43       12.92      4.19 o 
  -3  -7  13       21.71       26.33      5.11 o 
  -2  -7  13        0.04        1.10      2.60 o 
  -1  -7  13        0.22        0.14      2.54 o 
   0  -7  13        0.79       -1.04      2.62 o 
   1  -7  13        2.78        1.00      2.80 o 
   2  -7  13        0.49        1.74      3.04 o 
  -7  -6  13        7.58        7.47      4.47 o 
  -6  -6  13        1.17        0.56      3.86 o 
  -5  -6  13        0.08        1.17      3.62 o 
  -4  -6  13        8.37       12.17      3.86 o 
  -3  -6  13        0.02       -0.63      3.52 o 
  -2  -6  13        4.90        5.40      2.74 o 
  -1  -6  13        1.92        1.12      2.71 o 
   0  -6  13       15.57       15.01      3.23 o 
   1  -6  13        0.36        0.80      2.83 o 
   2  -6  13        0.56       -0.82      2.90 o 
  -5  -5  13        0.06        0.25      3.13 o 
  -4  -5  13        0.28        0.18      3.00 o 
  -3  -5  13        0.06        0.88      2.98 o 
  -2  -5  13        0.10       -0.49      3.65 o 
  -1  -5  13       16.34       15.85      4.69 o 
   0  -5  13        0.04        2.48      4.18 o 
   1  -5  13        4.57        4.05      4.59 o 
   2  -5  13        0.01        3.09      4.67 o 
  -8  -4  13        6.05        6.28      3.77 o 
  -7  -4  13        0.33        0.94      3.29 o 
  -6  -4  13        0.16        1.37      3.32 o 
  -5  -4  13       25.34       21.09      4.47 o 
  -4  -4  13        7.25        4.80      3.46 o 
  -3  -4  13        0.02       -2.92      2.99 o 
  -2  -4  13       14.63       17.59      4.88 o 
  -1  -4  13        0.09        4.46      4.14 o 
   0  -4  13        1.41        2.23      4.17 o 
   1  -4  13       12.78        9.71      4.84 o 
   2  -4  13        0.86       -6.95      4.63 o 
  -8  -3  13        5.59        5.70      3.83 o 
  -7  -3  13        2.72        2.77      3.85 o 
  -6  -3  13        0.14        1.16      3.41 o 
  -5  -3  13        4.25        3.38      3.62 o 
  -4  -3  13        1.06       -0.99      3.40 o 
  -3  -3  13        4.11        2.85      3.47 o 
  -2  -3  13        0.34       -0.11      3.87 o 
  -1  -3  13       49.44       44.34      6.13 o 
   0  -3  13        0.04        0.51      4.36 o 
   1  -3  13        0.83        4.90      4.67 o 
   2  -3  13        2.20       -1.55      5.00 o 
  -8  -2  13        0.30        2.69      3.82 o 
  -7  -2  13        1.03        1.35      3.53 o 
  -6  -2  13        0.00        4.85      3.94 o 
  -5  -2  13        6.06        6.96      4.15 o 
  -4  -2  13        7.74       10.53      4.21 o 
  -3  -2  13        6.01        2.48      3.60 o 
  -2  -2  13       17.29       23.99      5.40 o 
  -1  -2  13        6.23        7.54      4.52 o 
   0  -2  13        9.36        4.37      4.83 o 
   1  -2  13        0.19        1.35      5.15 o 
  -8  -1  13        2.54        4.54      4.44 o 
  -7  -1  13        0.25        2.60      4.20 o 
  -6  -1  13        0.23        2.10      3.81 o 
  -5  -1  13        4.29        1.90      3.90 o 
  -4  -1  13        4.44        2.63      3.81 o 
  -3  -1  13       12.58       14.31      4.48 o 
  -2  -1  13        2.81        6.67      4.56 o 
  -1  -1  13        5.47        5.46      4.52 o 
   0  -1  13        3.36        2.10      4.65 o 
  -7   0  13        0.22       -1.21      3.75 o 
  -6   0  13        0.57        0.13      3.94 o 
  -5   0  13        0.08        3.73      3.97 o 
  -4   0  13        6.71        8.97      4.50 o 
  -3   0  13       15.93       16.63      4.77 o 
  -2   0  13        0.02       -1.60      4.23 o 
  -1   0  13       15.17       13.34      5.53 o 
  -7   1  13        3.94        2.05      4.29 o 
  -6   1  13        1.19       -2.23      4.09 o 
  -5   1  13        1.42       -0.63      3.88 o 
  -4   1  13        7.30        4.18      4.41 o 
  -3   1  13        0.84        1.07      4.67 o 
  -2   1  13        8.26       10.14      5.14 o 
  -4  -8  14        3.65        8.08      4.47 o 
  -3  -8  14       12.38       12.32      4.80 o 
  -2  -8  14        3.49        0.05      4.13 o 
  -1  -8  14        1.45       -0.05      4.02 o 
  -5  -7  14        5.16        3.56      4.01 o 
  -4  -7  14        0.00        5.66      3.92 o 
  -3  -7  14        1.35       -2.00      3.94 o 
  -2  -7  14        8.71       15.97      4.83 o 
  -1  -7  14        0.68        0.08      2.73 o 
   0  -7  14        8.74        7.96      3.24 o 
  -5  -6  14        0.66        8.22      3.56 o 
  -4  -6  14        0.72        1.46      3.00 o 
  -3  -6  14        1.10        3.58      4.09 o 
  -2  -6  14        2.51        4.49      4.15 o 
  -1  -6  14        5.27        4.39      4.32 o 
   0  -6  14        0.01       -2.14      4.14 o 
  -6  -5  14        0.00        2.77      3.45 o 
  -5  -5  14        0.19        2.40      3.30 o 
  -4  -5  14        0.23        1.73      3.31 o 
  -3  -5  14        0.31       -1.20      3.70 o 
  -2  -5  14       11.98       16.07      4.97 o 
  -1  -5  14        6.24        2.33      4.30 o 
   0  -5  14        0.17       -0.44      4.30 o 
  -6  -4  14        0.37        3.03      3.53 o 
  -5  -4  14        2.07        1.69      3.53 o 
  -4  -4  14        0.96       -0.85      3.46 o 
  -3  -4  14        7.65        2.97      3.93 o 
  -2  -4  14       15.68       14.12      4.90 o 
  -1  -4  14        0.11        0.72      4.34 o 
   0  -4  14        8.67        7.81      5.25 o 
  -6  -3  14        1.30        0.80      3.70 o 
  -5  -3  14        7.00        7.45      4.09 o 
  -4  -3  14        0.21        0.63      3.53 o 
  -3  -3  14        3.70        2.49      4.15 o 
  -2  -3  14       17.70       18.66      5.39 o 
  -1  -3  14        0.95       -0.25      4.21 o 
  -6  -2  14        0.11        0.88      3.89 o 
  -5  -2  14        0.31        0.59      3.89 o 
  -4  -2  14        6.06        6.62      4.23 o 
  -3  -2  14        7.70        5.42      4.33 o 
  -2  -2  14       16.94       13.00      4.97 o 
  -1  -2  14        7.53        9.12      5.22 o 
  -6  -1  14        0.07       -1.48      3.86 o 
  -5  -1  14        1.90        3.37      4.13 o 
  -4  -1  14        0.94        0.91      4.08 o 
  -3  -1  14        2.22        3.11      4.39 o 
                                                 
